# Supplementary material for: Fast men slow more than fast women in a 10 kilometer road race
Source: PeerJ. 2016 Jul 21;4:e2235. doi: 10.7717/peerj.2235 (PMC4963220; doi:10.7717/peerj.2235)
Supplement: Data S1 [file peerj-04-2235-s001.csv]

name	date	participant_city	participant_state	sex	age	time	mile1	mile2	mile3	mile4	mile5	mile6
BolderBOULDER 2009	5/25/2009	Aurora	CO	M	19	0:29:17	0:04:49	0:04:46	0:04:45	0:04:41	0:04:31	0:04:40
BolderBOULDER 2010	5/31/2010	Alamosa	CO	M	22	0:30:14	0:04:50	0:04:54	0:04:59	0:04:50	0:04:46	0:04:52
BolderBOULDER 2009	5/25/2009	Aurora	CO	M	27	0:30:24	0:04:49	0:04:53	0:04:58	0:04:50	0:04:50	0:04:53
BolderBOULDER 2011	5/30/2011	Evergreen	CO	M	23	0:30:28	0:04:48	0:04:51	0:04:59	0:04:52	0:04:53	0:04:59
BolderBOULDER 2008	5/26/2008	Superior	CO	M	33	0:30:54	0:04:34	0:04:57	0:05:04	0:05:04	0:04:58	0:05:05
BolderBOULDER 2013	5/27/2013	Boulder	CO	M	25	0:30:58	0:04:55	0:05:01	0:05:04	0:05:04	0:04:52	0:04:52
BolderBOULDER 2011	5/30/2011	Boulder	CO	M	27	0:31:09	0:04:48	0:04:56	0:05:04	0:05:02	0:05:00	0:05:07
BolderBOULDER 2012	5/28/2012	Gunnison	CO	M	31	0:31:10	0:04:58	0:04:59	0:05:02	0:05:02	0:05:00	0:05:03
BolderBOULDER 2013	5/27/2013	Colorado Springs	CO	M	25	0:31:15	0:04:56	0:05:00	0:05:04	0:05:03	0:04:52	0:05:11
BolderBOULDER 2010	5/31/2010	Colorado Springs	CO	M	24	0:31:16	0:04:55	0:05:01	0:05:11	0:05:02	0:04:59	0:05:03
BolderBOULDER 2012	5/28/2012	Boulder	CO	M	24	0:31:17	0:04:55	0:05:00	0:05:05	0:05:05	0:04:56	0:05:05
BolderBOULDER 2009	5/25/2009	Colorado Springs	CO	M	30	0:31:21	0:04:49	0:04:51	0:05:10	0:05:10	0:04:59	0:05:06
BolderBOULDER 2010	5/31/2010	Alamosa	CO	M	28	0:31:22	0:04:50	0:04:57	0:05:06	0:05:02	0:05:03	0:05:11
BolderBOULDER 2013	5/27/2013	Boulder	CO	M	40	0:31:26	0:04:54	0:05:01	0:05:04	0:05:03	0:04:53	0:05:16
BolderBOULDER 2009	5/25/2009	Gunnison	CO	M	28	0:31:27	0:04:47	0:04:48	0:05:13	0:05:11	0:05:01	0:05:12
BolderBOULDER 2013	5/27/2013	Boulder	CO	M	25	0:31:29	0:05:02	0:05:01	0:05:11	0:05:06	0:04:56	0:05:07
BolderBOULDER 2010	5/31/2010	Boulder	CO	M	27	0:31:30	0:04:53	0:04:57	0:05:10	0:05:02	0:05:00	0:05:17
BolderBOULDER 2010	5/31/2010	Golden	CO	M	25	0:31:31	0:04:57	0:05:04	0:05:15	0:05:03	0:04:58	0:05:09
BolderBOULDER 2012	5/28/2012	Colorado Springs	CO	M	30	0:31:31	0:04:55	0:05:00	0:05:05	0:05:08	0:05:01	0:05:12
BolderBOULDER 2013	5/27/2013	Mesa	CO	M	26	0:31:31	0:04:55	0:05:01	0:05:10	0:05:07	0:04:55	0:05:16
BolderBOULDER 2013	5/27/2013	Denver	CO	M	27	0:31:32	0:04:55	0:05:02	0:05:13	0:05:10	0:04:58	0:05:11
BolderBOULDER 2013	5/27/2013	Fort Collins	CO	M	33	0:31:32	0:04:57	0:04:59	0:05:05	0:05:12	0:05:00	0:05:13
BolderBOULDER 2013	5/27/2013	Fort Collins	CO	M	28	0:31:33	0:04:55	0:04:59	0:05:04	0:05:08	0:05:04	0:05:18
BolderBOULDER 2012	5/28/2012	Denver	CO	M	27	0:31:34	0:04:55	0:05:00	0:05:04	0:05:08	0:05:01	0:05:15
BolderBOULDER 2008	5/26/2008	Flagstaff	AZ	M	26	0:31:36	0:04:44	0:05:09	0:05:15	0:05:05	0:05:04	0:05:06
BolderBOULDER 2011	5/30/2011	Arvada	CO	M	34	0:31:36	0:04:46	0:04:55	0:05:09	0:05:06	0:05:04	0:05:16
BolderBOULDER 2013	5/27/2013	Fort Collins	CO	M	27	0:31:38	0:05:01	0:05:07	0:05:14	0:05:08	0:04:54	0:05:03
BolderBOULDER 2009	5/25/2009	Gunnison	CO	M	24	0:31:38	0:04:48	0:04:54	0:05:17	0:05:12	0:05:06	0:05:09
BolderBOULDER 2009	5/25/2009	Denver	CO	M	24	0:31:39	0:04:58	0:05:05	0:05:14	0:05:06	0:05:00	0:05:07
BolderBOULDER 2009	5/25/2009	Boulder	CO	M	27	0:31:42	0:04:57	0:05:06	0:05:10	0:05:06	0:05:00	0:05:07
BolderBOULDER 2013	5/27/2013	Warrensburg	MO	M	25	0:31:42	0:04:57	0:05:02	0:05:15	0:05:14	0:05:01	0:05:07
BolderBOULDER 2008	5/26/2008	Denver	CO	M	17	0:31:42	0:04:46	0:05:07	0:05:15	0:05:13	0:05:00	0:05:10
BolderBOULDER 2008	5/26/2008	Boulder	CO	M	29	0:31:44	0:04:51	0:05:06	0:05:11	0:05:12	0:05:01	0:05:11
BolderBOULDER 2011	5/30/2011	Alamosa	CO	M	29	0:31:45	0:04:47	0:05:00	0:05:17	0:05:18	0:05:07	0:05:09
BolderBOULDER 2011	5/30/2011	Parker	CO	M	29	0:31:46	0:04:55	0:05:09	0:05:16	0:05:10	0:05:06	0:05:06
BolderBOULDER 2011	5/30/2011	Mesa	CO	M	24	0:31:48	0:04:47	0:05:00	0:05:23	0:05:08	0:05:09	0:05:10
BolderBOULDER 2012	5/28/2012	Colorado Springs	CO	M	26	0:31:49	0:05:02	0:05:00	0:05:12	0:05:11	0:05:07	0:05:10
BolderBOULDER 2012	5/28/2012	Colorado Springs	CO	M	26	0:31:49	0:05:02	0:05:00	0:05:14	0:05:09	0:05:01	0:05:15
BolderBOULDER 2013	5/27/2013	Golden	CO	M	20	0:31:50	0:04:53	0:05:07	0:05:18	0:05:15	0:05:03	0:05:07
BolderBOULDER 2010	5/31/2010	Golden	CO	M	30	0:31:50	0:05:00	0:05:06	0:05:15	0:05:08	0:05:07	0:05:10
BolderBOULDER 2010	5/31/2010	Denver	CO	M	25	0:31:51	0:04:58	0:05:05	0:05:17	0:05:11	0:05:06	0:05:07
BolderBOULDER 2010	5/31/2010	Superior	CO	M	27	0:31:51	0:04:50	0:04:57	0:05:07	0:05:10	0:05:09	0:05:24
BolderBOULDER 2011	5/30/2011	Boulder	CO	M	22	0:31:52	0:04:50	0:05:06	0:05:16	0:05:12	0:05:05	0:05:15
BolderBOULDER 2008	5/26/2008	Superior	CO	M	25	0:31:52	0:04:39	0:05:07	0:05:17	0:05:13	0:05:02	0:05:18
BolderBOULDER 2013	5/27/2013	Boulder	CO	M	25	0:31:52	0:04:55	0:05:01	0:05:08	0:05:16	0:05:05	0:05:18
BolderBOULDER 2013	5/27/2013	Louisville	CO	M	19	0:31:53	0:05:03	0:05:08	0:05:15	0:05:09	0:04:59	0:05:12
BolderBOULDER 2013	5/27/2013	Boulder	CO	M	27	0:31:59	0:04:56	0:05:05	0:05:15	0:05:14	0:05:03	0:05:16
BolderBOULDER 2008	5/26/2008	Mie Pref		M	28	0:32:02	0:04:53	0:05:15	0:05:18	0:05:09	0:04:59	0:05:14
BolderBOULDER 2009	5/25/2009	Boulder	CO	M	28	0:32:02	0:04:58	0:05:07	0:05:15	0:05:17	0:05:02	0:05:14
BolderBOULDER 2009	5/25/2009	Golden	CO	M	29	0:32:02	0:04:59	0:05:11	0:05:20	0:05:11	0:05:01	0:05:15
BolderBOULDER 2011	5/30/2011	denver	CO	M	24	0:32:02	0:04:53	0:05:04	0:05:16	0:05:10	0:05:04	0:05:20
BolderBOULDER 2011	5/30/2011			M	99	0:32:03	0:04:47	0:05:11	0:05:17	0:05:15	0:05:12	0:05:15
BolderBOULDER 2011	5/30/2011	Boulder	CO	M	23	0:32:04	0:04:56	0:05:07	0:05:17	0:05:12	0:05:05	0:05:17
BolderBOULDER 2010	5/31/2010	Boulder	CO	M	31	0:32:05	0:05:01	0:05:04	0:05:17	0:05:08	0:05:07	0:05:19
BolderBOULDER 2009	5/25/2009	Lakewood	CO	M	24	0:32:09	0:04:49	0:05:04	0:05:22	0:05:19	0:05:09	0:05:17
BolderBOULDER 2008	5/26/2008	Lakewood	CO	M	26	0:32:10	0:04:46	0:05:14	0:05:19	0:05:18	0:05:08	0:05:16
BolderBOULDER 2011	5/30/2011	Denver	CO	M	26	0:32:10	0:04:58	0:05:07	0:05:16	0:05:14	0:05:08	0:05:17
BolderBOULDER 2013	5/27/2013	Fort Collins	CO	M	22	0:32:10	0:04:55	0:05:00	0:05:17	0:05:20	0:05:11	0:05:22
BolderBOULDER 2013	5/27/2013	Louisvillee	CO	M	24	0:32:10	0:05:03	0:05:01	0:05:10	0:05:14	0:05:06	0:05:27
BolderBOULDER 2013	5/27/2013	Boulder	CO	M	25	0:32:11	0:04:56	0:05:05	0:05:19	0:05:19	0:05:08	0:05:19
BolderBOULDER 2013	5/27/2013	Boulder	CO	M	25	0:32:12	0:04:55	0:05:02	0:05:21	0:05:19	0:05:06	0:05:19
BolderBOULDER 2010	5/31/2010	Colorado Springs	CO	M	24	0:32:12	0:04:53	0:05:04	0:05:22	0:05:13	0:05:09	0:05:19
BolderBOULDER 2010	5/31/2010	Boulder	CO	M	22	0:32:15	0:05:01	0:05:14	0:05:16	0:05:04	0:05:05	0:05:18
BolderBOULDER 2012	5/28/2012	Louisville	CO	M	37	0:32:16	0:05:06	0:05:01	0:05:12	0:05:16	0:05:13	0:05:17
BolderBOULDER 2008	5/26/2008	Golden	CO	M	35	0:32:17	0:05:01	0:05:11	0:05:17	0:05:11	0:05:04	0:05:19
BolderBOULDER 2009	5/25/2009	Boulder	CO	M	33	0:32:18	0:04:49	0:05:11	0:05:23	0:05:16	0:05:07	0:05:17
BolderBOULDER 2010	5/31/2010	Denver	CO	M	24	0:32:18	0:04:56	0:05:07	0:05:22	0:05:15	0:05:09	0:05:17
BolderBOULDER 2010	5/31/2010	Aurora	CO	M	24	0:32:21	0:05:07	0:05:12	0:05:19	0:05:12	0:05:07	0:05:12
BolderBOULDER 2008	5/26/2008	Superior	CO	M	26	0:32:22	0:05:08	0:05:13	0:05:20	0:05:12	0:05:03	0:05:15
BolderBOULDER 2008	5/26/2008	Broomfield	CO	M	26	0:32:23	0:04:51	0:05:10	0:05:18	0:05:19	0:05:11	0:05:23
BolderBOULDER 2013	5/27/2013	Boulder	CO	M	35	0:32:23	0:04:55	0:05:01	0:05:13	0:05:20	0:05:09	0:05:28
BolderBOULDER 2009	5/25/2009	Kingwood	TX	M	19	0:32:25	0:04:50	0:05:11	0:05:24	0:05:19	0:05:10	0:05:17
BolderBOULDER 2009	5/25/2009	Columbus	MS	M	27	0:32:26	0:05:14	0:05:20	0:05:19	0:05:11	0:05:04	0:05:11
BolderBOULDER 2011	5/30/2011	ardmore	PA	M	23	0:32:26	0:04:56	0:05:07	0:05:26	0:05:22	0:05:12	0:05:15
BolderBOULDER 2013	5/27/2013	Denver	CO	M	25	0:32:26	0:05:02	0:05:08	0:05:20	0:05:16	0:05:04	0:05:24
BolderBOULDER 2013	5/27/2013	Aurora	CO	M	25	0:32:27	0:05:03	0:05:08	0:05:21	0:05:18	0:05:07	0:05:21
BolderBOULDER 2011	5/30/2011	Superior	CO	M	28	0:32:27	0:04:49	0:05:12	0:05:24	0:05:17	0:05:12	0:05:25
BolderBOULDER 2012	5/28/2012	Colorado Springs	CO	M	21	0:32:28	0:05:07	0:05:01	0:05:20	0:05:18	0:05:10	0:05:20
BolderBOULDER 2009	5/25/2009	Denver	CO	M	22	0:32:28	0:05:01	0:05:12	0:05:14	0:05:22	0:05:07	0:05:21
BolderBOULDER 2009	5/25/2009	Lafayette	CO	M	19	0:32:30	0:05:04	0:05:19	0:05:23	0:05:15	0:05:05	0:05:12
BolderBOULDER 2008	5/26/2008	Gering	NE	M	30	0:32:30	0:04:53	0:05:16	0:05:21	0:05:16	0:05:13	0:05:19
BolderBOULDER 2010	5/31/2010	Golden	CO	M	28	0:32:30	0:04:56	0:05:08	0:05:21	0:05:17	0:05:16	0:05:25
BolderBOULDER 2011	5/30/2011	Boulder	CO	M	33	0:32:30	0:04:51	0:05:11	0:05:20	0:05:20	0:05:12	0:05:26
BolderBOULDER 2008	5/26/2008	Boulder	CO	M	28	0:32:31	0:05:01	0:05:11	0:05:17	0:05:19	0:05:14	0:05:16
BolderBOULDER 2010	5/31/2010	Golden	CO	M	21	0:32:31	0:04:57	0:05:03	0:05:23	0:05:20	0:05:18	0:05:21
BolderBOULDER 2008	5/26/2008	Golden	CO	M	28	0:32:33	0:05:07	0:05:12	0:05:21	0:05:17	0:05:05	0:05:21
BolderBOULDER 2008	5/26/2008	Golden	CO	M	19	0:32:33	0:04:55	0:05:09	0:05:18	0:05:19	0:05:15	0:05:28
BolderBOULDER 2008	5/26/2008	Lakewood	CO	M	23	0:32:34	0:05:02	0:05:11	0:05:18	0:05:21	0:05:13	0:05:20
BolderBOULDER 2009	5/25/2009	gunnison	CO	M	26	0:32:35	0:04:49	0:05:09	0:05:26	0:05:18	0:05:11	0:05:28
BolderBOULDER 2010	5/31/2010	Golden	CO	M	37	0:32:36	0:05:00	0:05:16	0:05:24	0:05:17	0:05:10	0:05:17
BolderBOULDER 2008	5/26/2008	Boulder	CO	M	33	0:32:36	0:04:55	0:05:10	0:05:19	0:05:23	0:05:14	0:05:22
BolderBOULDER 2013	5/27/2013	Superior	CO	M	30	0:32:36	0:04:56	0:05:09	0:05:23	0:05:17	0:05:12	0:05:24
BolderBOULDER 2013	5/27/2013	Boulder	CO	M	22	0:32:38	0:04:55	0:05:04	0:05:22	0:05:25	0:05:15	0:05:28
BolderBOULDER 2012	5/28/2012	Boulder	CO	M	24	0:32:40	0:05:21	0:05:18	0:05:22	0:05:12	0:05:02	0:05:14
BolderBOULDER 2009	5/25/2009	Denver	CO	M	23	0:32:41	0:04:56	0:05:15	0:05:27	0:05:22	0:05:08	0:05:17
BolderBOULDER 2013	5/27/2013	Boulder	CO	M	15	0:32:41	0:05:09	0:05:16	0:05:28	0:05:20	0:05:04	0:05:20
BolderBOULDER 2009	5/25/2009	Colorado Springs	CO	M	33	0:32:46	0:05:01	0:05:16	0:05:25	0:05:17	0:05:12	0:05:19
BolderBOULDER 2009	5/25/2009	Pueblo	CO	M	21	0:32:47	0:05:00	0:05:21	0:05:25	0:05:18	0:05:13	0:05:20
BolderBOULDER 2010	5/31/2010	Boulder	CO	M	40	0:32:47	0:04:56	0:05:15	0:05:27	0:05:20	0:05:14	0:05:22
BolderBOULDER 2010	5/31/2010	Littleton	CO	M	23	0:32:47	0:05:05	0:05:16	0:05:23	0:05:16	0:05:14	0:05:23
BolderBOULDER 2010	5/31/2010	Boulder	CO	M	35	0:32:48	0:05:03	0:05:14	0:05:26	0:05:19	0:05:17	0:05:23
BolderBOULDER 2011	5/30/2011	Colorado Springs	CO	M	25	0:32:48	0:04:47	0:05:08	0:05:31	0:05:23	0:05:17	0:05:28
BolderBOULDER 2012	5/28/2012	Flagstaff	AZ	M	30	0:32:50	0:04:54	0:05:10	0:05:30	0:05:32	0:05:12	0:05:23
BolderBOULDER 2008	5/26/2008	Boulder	CO	M	27	0:32:50	0:04:48	0:05:15	0:05:25	0:05:22	0:05:15	0:05:29
BolderBOULDER 2010	5/31/2010	Boulder	CO	M	29	0:32:50	0:05:00	0:05:08	0:05:25	0:05:20	0:05:18	0:05:30
BolderBOULDER 2009	5/25/2009	Colorado Springs	CO	M	23	0:32:53	0:04:58	0:05:13	0:05:27	0:05:23	0:05:13	0:05:23
BolderBOULDER 2010	5/31/2010	Manitou Springs	CO	M	31	0:32:54	0:05:05	0:05:16	0:05:30	0:05:17	0:05:17	0:05:19
BolderBOULDER 2012	5/28/2012	Denver	CO	M	27	0:32:54	0:04:56	0:05:10	0:05:29	0:05:32	0:05:21	0:05:22
BolderBOULDER 2010	5/31/2010	Colorado Springs	CO	M	27	0:32:54	0:04:56	0:05:19	0:05:27	0:05:19	0:05:23	0:05:23
BolderBOULDER 2012	5/28/2012	Albuquerque	NM	M	37	0:32:56	0:05:04	0:05:18	0:05:32	0:05:21	0:05:11	0:05:21
BolderBOULDER 2010	5/31/2010	Fort Collins	CO	M	23	0:32:57	0:05:01	0:05:18	0:05:30	0:05:21	0:05:13	0:05:21
BolderBOULDER 2010	5/31/2010	Boulder	CO	M	29	0:32:57	0:04:59	0:05:16	0:05:28	0:05:20	0:05:20	0:05:23
BolderBOULDER 2009	5/25/2009	Laporte	CO	M	18	0:32:57	0:05:07	0:05:22	0:05:25	0:05:18	0:05:12	0:05:24
BolderBOULDER 2010	5/31/2010	Boulder	CO	M	27	0:32:58	0:05:03	0:05:21	0:05:29	0:05:19	0:05:17	0:05:19
BolderBOULDER 2009	5/25/2009	Boulder	CO	M	29	0:32:59	0:05:01	0:05:23	0:05:27	0:05:21	0:05:20	0:05:16
BolderBOULDER 2012	5/28/2012	Arvada	CO	M	42	0:32:59	0:05:07	0:05:13	0:05:25	0:05:23	0:05:13	0:05:23
BolderBOULDER 2010	5/31/2010	gering	NE	M	32	0:33:00	0:05:00	0:05:09	0:05:33	0:05:27	0:05:19	0:05:19
BolderBOULDER 2012	5/28/2012	Boulder	CO	M	33	0:33:01	0:04:55	0:05:15	0:05:40	0:05:28	0:05:10	0:05:21
BolderBOULDER 2013	5/27/2013	Denver	CO	M	28	0:33:01	0:05:03	0:05:12	0:05:26	0:05:27	0:05:15	0:05:27
BolderBOULDER 2011	5/30/2011	Wheat Ridge	CO	M	20	0:33:03	0:05:09	0:05:15	0:05:26	0:05:21	0:05:14	0:05:24
BolderBOULDER 2008	5/26/2008	berthoud	CO	M	38	0:33:04	0:05:02	0:05:18	0:05:24	0:05:24	0:05:13	0:05:27
BolderBOULDER 2012	5/28/2012	Denver	CO	M	32	0:33:04	0:05:11	0:05:15	0:05:26	0:05:25	0:05:15	0:05:27
BolderBOULDER 2010	5/31/2010	Parker	CO	M	16	0:33:05	0:05:07	0:05:22	0:05:31	0:05:26	0:05:12	0:05:19
BolderBOULDER 2013	5/27/2013	Highlands Ranch	CO	M	22	0:33:05	0:04:52	0:05:08	0:05:37	0:05:36	0:05:13	0:05:30
BolderBOULDER 2008	5/26/2008	Denver	CO	M	24	0:33:05	0:04:56	0:05:14	0:05:25	0:05:28	0:05:17	0:05:30
BolderBOULDER 2013	5/27/2013	Niwot	CO	M	20	0:33:06	0:05:27	0:05:22	0:05:29	0:05:19	0:05:06	0:05:14
BolderBOULDER 2012	5/28/2012	Westminster	CO	M	35	0:33:06	0:05:07	0:05:15	0:05:25	0:05:31	0:05:18	0:05:18
BolderBOULDER 2012	5/28/2012	Manitou Springs	CO	M	33	0:33:07	0:05:11	0:05:15	0:05:25	0:05:24	0:05:16	0:05:25
BolderBOULDER 2010	5/31/2010	Denver	CO	M	26	0:33:08	0:05:01	0:05:17	0:05:28	0:05:22	0:05:17	0:05:31
BolderBOULDER 2008	5/26/2008	Columbus	MS	M	26	0:33:12	0:05:08	0:05:30	0:05:31	0:05:24	0:05:11	0:05:19
BolderBOULDER 2010	5/31/2010	Highlands Ranch	CO	M	19	0:33:14	0:05:23	0:05:26	0:05:32	0:05:20	0:05:12	0:05:11
BolderBOULDER 2008	5/26/2008	Centennial	CO	M	16	0:33:14	0:05:14	0:05:23	0:05:26	0:05:17	0:05:15	0:05:26
BolderBOULDER 2012	5/28/2012	Denver	CO	M	30	0:33:15	0:05:15	0:05:21	0:05:27	0:05:27	0:05:15	0:05:23
BolderBOULDER 2011	5/30/2011	Parker	CO	M	17	0:33:15	0:04:59	0:05:20	0:05:29	0:05:29	0:05:21	0:05:27
BolderBOULDER 2012	5/28/2012	Lakewood	CO	M	31	0:33:15	0:05:11	0:05:15	0:05:25	0:05:24	0:05:16	0:05:30
BolderBOULDER 2010	5/31/2010	Denver	CO	M	24	0:33:15	0:05:00	0:05:10	0:05:29	0:05:24	0:05:24	0:05:34
BolderBOULDER 2013	5/27/2013	Boulder	CO	M	24	0:33:15	0:05:05	0:05:17	0:05:25	0:05:24	0:05:17	0:05:35
BolderBOULDER 2011	5/30/2011	Denver	CO	M	26	0:33:16	0:05:10	0:05:17	0:05:34	0:05:27	0:05:22	0:05:21
BolderBOULDER 2009	5/25/2009	Golden	CO	M	36	0:33:18	0:04:56	0:05:15	0:05:32	0:05:32	0:05:20	0:05:28
BolderBOULDER 2008	5/26/2008	Boulder	CO	M	45	0:33:18	0:05:02	0:05:18	0:05:26	0:05:26	0:05:20	0:05:31
BolderBOULDER 2013	5/27/2013	Houston	TX	M	23	0:33:19	0:05:29	0:05:19	0:05:27	0:05:24	0:05:06	0:05:24
BolderBOULDER 2010	5/31/2010	Lafayette	CO	M	19	0:33:20	0:05:00	0:05:22	0:05:39	0:05:25	0:05:17	0:05:25
BolderBOULDER 2008	5/26/2008	Parker	CO	M	30	0:33:21	0:05:12	0:05:26	0:05:30	0:05:23	0:05:12	0:05:23
BolderBOULDER 2011	5/30/2011	boulder	CO	M	30	0:33:21	0:05:18	0:05:22	0:05:30	0:05:22	0:05:15	0:05:24
BolderBOULDER 2009	5/25/2009	Boulder	CO	M	27	0:33:21	0:05:03	0:05:11	0:05:29	0:05:27	0:05:18	0:05:34
BolderBOULDER 2010	5/31/2010	Gillette	WY	M	26	0:33:22	0:05:13	0:05:23	0:05:26	0:05:21	0:05:16	0:05:27
BolderBOULDER 2008	5/26/2008	Boulder	CO	M	26	0:33:23	0:05:09	0:05:25	0:05:29	0:05:24	0:05:14	0:05:23
BolderBOULDER 2009	5/25/2009	denver	CO	M	21	0:33:23	0:05:03	0:05:22	0:05:33	0:05:29	0:05:12	0:05:25
BolderBOULDER 2008	5/26/2008	Lakewood	CO	M	26	0:33:23	0:05:09	0:05:19	0:05:27	0:05:28	0:05:16	0:05:26
BolderBOULDER 2013	5/27/2013	Denver	CO	M	28	0:33:23	0:05:16	0:05:19	0:05:21	0:05:23	0:05:18	0:05:31
BolderBOULDER 2009	5/25/2009	Colorado Springs	CO	M	22	0:33:24	0:05:08	0:05:19	0:05:35	0:05:24	0:05:16	0:05:28
BolderBOULDER 2009	5/25/2009	Boulder	CO	M	26	0:33:24	0:05:02	0:05:24	0:05:33	0:05:26	0:05:21	0:05:28
BolderBOULDER 2012	5/28/2012	Boulder	CO	M	23	0:33:24	0:05:14	0:05:14	0:05:27	0:05:27	0:05:18	0:05:34
BolderBOULDER 2011	5/30/2011	Manitou Springs	CO	M	32	0:33:26	0:05:14	0:05:20	0:05:32	0:05:25	0:05:21	0:05:26
BolderBOULDER 2011	5/30/2011	Golden	CO	M	38	0:33:26	0:05:05	0:05:22	0:05:37	0:05:23	0:05:19	0:05:28
BolderBOULDER 2008	5/26/2008	Denver	CO	M	26	0:33:27	0:05:08	0:05:19	0:05:30	0:05:26	0:05:17	0:05:27
BolderBOULDER 2012	5/28/2012	The Woodlands	TX	M	23	0:33:27	0:05:15	0:05:13	0:05:27	0:05:26	0:05:20	0:05:32
BolderBOULDER 2009	5/25/2009	Berthoud	CO	M	39	0:33:27	0:04:59	0:05:19	0:05:33	0:05:31	0:05:20	0:05:32
BolderBOULDER 2013	5/27/2013	Littleton	CO	M	19	0:33:29	0:05:24	0:05:27	0:05:40	0:05:30	0:05:06	0:05:16
BolderBOULDER 2009	5/25/2009	Parker	CO	M	31	0:33:29	0:05:08	0:05:24	0:05:34	0:05:27	0:05:16	0:05:28
BolderBOULDER 2012	5/28/2012	Boulder	CO	M	23	0:33:29	0:05:12	0:05:23	0:05:30	0:05:26	0:05:19	0:05:28
BolderBOULDER 2011	5/30/2011	Kearney	NE	M	33	0:33:30	0:05:09	0:05:26	0:05:35	0:05:31	0:05:21	0:05:19
BolderBOULDER 2013	5/27/2013	Lyons	CO	M	17	0:33:30	0:05:08	0:05:16	0:05:30	0:05:29	0:05:18	0:05:35
BolderBOULDER 2008	5/26/2008	Denver	CO	M	17	0:33:31	0:05:04	0:05:21	0:05:27	0:05:28	0:05:18	0:05:35
BolderBOULDER 2009	5/25/2009	Boulder	CO	M	18	0:33:32	0:05:19	0:05:20	0:05:31	0:05:22	0:05:18	0:05:30
BolderBOULDER 2011	5/30/2011	Boulder	CO	M	24	0:33:33	0:05:02	0:05:17	0:05:30	0:05:27	0:05:26	0:05:36
BolderBOULDER 2011	5/30/2011	Pueblo	CO	M	23	0:33:34	0:05:15	0:05:26	0:05:33	0:05:24	0:05:22	0:05:25
BolderBOULDER 2008	5/26/2008	Laporte	CO	M	17	0:33:34	0:05:04	0:05:23	0:05:33	0:05:28	0:05:21	0:05:30
BolderBOULDER 2012	5/28/2012	Kendal		M	24	0:33:34	0:05:07	0:05:20	0:05:34	0:05:29	0:05:21	0:05:32
BolderBOULDER 2013	5/27/2013	Westminster	CO	M	36	0:33:35	0:05:03	0:05:18	0:05:38	0:05:35	0:05:19	0:05:29
BolderBOULDER 2013	5/27/2013	Boulder	CO	M	26	0:33:35	0:05:07	0:05:19	0:05:29	0:05:30	0:05:21	0:05:39
BolderBOULDER 2009	5/25/2009	Arvada	CO	M	30	0:33:36	0:05:19	0:05:27	0:05:37	0:05:29	0:05:16	0:05:16
BolderBOULDER 2009	5/25/2009	Lakewood	CO	M	27	0:33:36	0:05:03	0:05:21	0:05:36	0:05:31	0:05:23	0:05:29
BolderBOULDER 2009	5/25/2009	Grand Junction	CO	M	28	0:33:37	0:04:51	0:05:22	0:05:45	0:05:38	0:05:22	0:05:26
BolderBOULDER 2010	5/31/2010	Centennial	CO	M	18	0:33:37	0:05:08	0:05:22	0:05:30	0:05:24	0:05:26	0:05:33
BolderBOULDER 2008	5/26/2008	Golden	CO	M	25	0:33:37	0:05:04	0:05:24	0:05:31	0:05:25	0:05:17	0:05:36
BolderBOULDER 2012	5/28/2012	Boulder	CO	M	14	0:33:38	0:05:19	0:05:24	0:05:35	0:05:24	0:05:17	0:05:31
BolderBOULDER 2012	5/28/2012	Denver	CO	M	20	0:33:38	0:05:04	0:05:21	0:05:37	0:05:30	0:05:22	0:05:35
BolderBOULDER 2009	5/25/2009	Boulder	CO	M	46	0:33:39	0:05:03	0:05:21	0:05:33	0:05:33	0:05:24	0:05:29
BolderBOULDER 2008	5/26/2008	Golden	CO	M	16	0:33:41	0:05:08	0:05:30	0:05:35	0:05:30	0:05:17	0:05:23
BolderBOULDER 2009	5/25/2009	Lafayette	CO	M	23	0:33:41	0:05:22	0:05:28	0:05:28	0:05:28	0:05:17	0:05:24
BolderBOULDER 2009	5/25/2009	Boulder	CO	M	30	0:33:41	0:04:50	0:05:16	0:05:39	0:05:44	0:05:16	0:05:33
BolderBOULDER 2013	5/27/2013	Colorado Springs	CO	M	22	0:33:41	0:04:54	0:05:20	0:05:36	0:05:38	0:05:24	0:05:34
BolderBOULDER 2011	5/30/2011	Kearney	NE	M	32	0:33:42	0:05:10	0:05:20	0:05:41	0:05:29	0:05:22	0:05:28
BolderBOULDER 2010	5/31/2010	Longmont	CO	M	28	0:33:43	0:04:51	0:05:19	0:05:36	0:05:31	0:05:27	0:05:42
BolderBOULDER 2012	5/28/2012	Boulder	CO	M	23	0:33:44	0:05:24	0:05:17	0:05:32	0:05:26	0:05:21	0:05:31
BolderBOULDER 2009	5/25/2009	Denver	CO	M	29	0:33:45	0:05:06	0:05:22	0:05:37	0:05:32	0:05:22	0:05:32
BolderBOULDER 2008	5/26/2008	Boulder	CO	M	36	0:33:45	0:05:07	0:05:21	0:05:32	0:05:31	0:05:28	0:05:32
BolderBOULDER 2012	5/28/2012	Queensbury	NY	M	21	0:33:45	0:05:11	0:05:17	0:05:32	0:05:32	0:05:23	0:05:37
BolderBOULDER 2009	5/25/2009	Colorado Springs	CO	M	22	0:33:46	0:05:29	0:05:32	0:05:35	0:05:22	0:05:13	0:05:20
BolderBOULDER 2012	5/28/2012	Boulder	CO	M	30	0:33:47	0:05:28	0:05:30	0:05:34	0:05:23	0:05:18	0:05:26
BolderBOULDER 2008	5/26/2008	Longmont	CO	M	37	0:33:47	0:05:24	0:05:32	0:05:32	0:05:25	0:05:16	0:05:27
BolderBOULDER 2012	5/28/2012	Colorado Springs	CO	M	29	0:33:47	0:05:11	0:05:16	0:05:33	0:05:30	0:05:22	0:05:39
BolderBOULDER 2012	5/28/2012	Longmont	CO	M	34	0:33:47	0:05:19	0:05:19	0:05:24	0:05:23	0:05:20	0:05:43
BolderBOULDER 2012	5/28/2012	USAF Academy	CO	M	19	0:33:47	0:05:07	0:05:11	0:05:29	0:05:30	0:05:29	0:05:44
BolderBOULDER 2011	5/30/2011	Peekskill	NY	M	45	0:33:50	0:05:13	0:05:24	0:05:37	0:05:31	0:05:23	0:05:27
BolderBOULDER 2008	5/26/2008	Colorado Springs	CO	M	17	0:33:50	0:05:09	0:05:25	0:05:39	0:05:30	0:05:19	0:05:32
BolderBOULDER 2011	5/30/2011	Parker	CO	M	22	0:33:50	0:05:05	0:05:22	0:05:38	0:05:31	0:05:26	0:05:32
BolderBOULDER 2013	5/27/2013	Denver	CO	M	16	0:33:50	0:04:52	0:05:15	0:05:36	0:05:41	0:05:29	0:05:48
BolderBOULDER 2012	5/28/2012	Greeley	CO	M	30	0:33:51	0:05:24	0:05:25	0:05:33	0:05:28	0:05:22	0:05:26
BolderBOULDER 2013	5/27/2013	Greeley	CO	M	31	0:33:51	0:05:14	0:05:24	0:05:37	0:05:32	0:05:22	0:05:28
BolderBOULDER 2010	5/31/2010	Evergreen	CO	M	19	0:33:51	0:05:22	0:05:28	0:05:32	0:05:21	0:05:16	0:05:36
BolderBOULDER 2013	5/27/2013	Parker	CO	M	24	0:33:51	0:05:04	0:05:25	0:05:40	0:05:33	0:05:21	0:05:36
BolderBOULDER 2009	5/25/2009	Golden	CO	M	17	0:33:52	0:05:22	0:05:30	0:05:37	0:05:30	0:05:12	0:05:30
BolderBOULDER 2010	5/31/2010	Pueblo West	CO	M	17	0:33:52	0:05:19	0:05:26	0:05:36	0:05:24	0:05:26	0:05:31
BolderBOULDER 2013	5/27/2013	Laramie	WY	M	21	0:33:52	0:05:01	0:05:10	0:05:34	0:05:33	0:05:30	0:05:48
BolderBOULDER 2012	5/28/2012	Denver	CO	M	28	0:33:53	0:05:25	0:05:27	0:05:44	0:05:40	0:05:11	0:05:17
BolderBOULDER 2009	5/25/2009	Santa Fe	NM	M	28	0:33:53	0:05:18	0:05:32	0:05:37	0:05:32	0:05:13	0:05:23
BolderBOULDER 2008	5/26/2008	Boulder	CO	M	26	0:33:53	0:05:20	0:05:34	0:05:36	0:05:30	0:05:10	0:05:26
BolderBOULDER 2013	5/27/2013	Casper	WY	M	29	0:33:53	0:05:26	0:05:34	0:05:35	0:05:27	0:05:14	0:05:28
BolderBOULDER 2009	5/25/2009	Boulder	CO	M	27	0:33:54	0:04:58	0:05:30	0:05:54	0:05:40	0:05:21	0:05:24
BolderBOULDER 2010	5/31/2010	Littleton	CO	M	17	0:33:54	0:05:20	0:05:31	0:05:38	0:05:26	0:05:18	0:05:29
BolderBOULDER 2008	5/26/2008	boulder	CO	M	31	0:33:54	0:05:05	0:05:31	0:05:35	0:05:32	0:05:23	0:05:34
BolderBOULDER 2012	5/28/2012	Morrison	CO	M	19	0:33:54	0:05:08	0:05:15	0:05:37	0:05:32	0:05:28	0:05:38
BolderBOULDER 2013	5/27/2013	Manitou Springs	CO	M	31	0:33:55	0:04:58	0:05:14	0:06:28	0:05:21	0:05:16	0:05:24
BolderBOULDER 2009	5/25/2009	Billings	MT	M	29	0:33:56	0:05:22	0:05:30	0:05:37	0:05:26	0:05:13	0:05:27
BolderBOULDER 2010	5/31/2010	Boulder	CO	M	25	0:33:57	0:05:07	0:05:26	0:05:41	0:05:33	0:05:27	0:05:31
BolderBOULDER 2013	5/27/2013	Broomfield	CO	M	20	0:33:57	0:05:20	0:05:28	0:05:38	0:05:29	0:05:23	0:05:32
BolderBOULDER 2009	5/25/2009	Cheyenne	WY	M	20	0:33:57	0:05:14	0:05:21	0:05:36	0:05:34	0:05:27	0:05:32
BolderBOULDER 2008	5/26/2008	Denver	CO	M	19	0:33:57	0:05:17	0:05:26	0:05:27	0:05:30	0:05:25	0:05:34
BolderBOULDER 2012	5/28/2012	Boulder	CO	M	36	0:33:57	0:05:22	0:05:19	0:05:32	0:05:30	0:05:26	0:05:34
BolderBOULDER 2009	5/25/2009	Longmont	CO	M	16	0:33:58	0:05:31	0:05:39	0:05:42	0:05:29	0:05:10	0:05:14
BolderBOULDER 2008	5/26/2008	Boulder	CO	M	17	0:33:58	0:05:30	0:05:35	0:05:35	0:05:28	0:05:18	0:05:22
BolderBOULDER 2011	5/30/2011			M	24	0:33:58	0:05:03	0:05:21	0:05:41	0:05:36	0:05:26	0:05:35
BolderBOULDER 2010	5/31/2010	Longmont	CO	M	25	0:33:59	0:05:02	0:05:13	0:05:39	0:05:34	0:05:39	0:05:34
BolderBOULDER 2009	5/25/2009	Albuquerque	NM	M	25	0:33:59	0:05:14	0:05:25	0:05:36	0:05:29	0:05:22	0:05:36
BolderBOULDER 2012	5/28/2012	Niwot	CO	M	19	0:34:00	0:05:30	0:05:29	0:05:37	0:05:28	0:05:17	0:05:26
BolderBOULDER 2013	5/27/2013	Cheyenne	WY	M	18	0:34:01	0:05:02	0:05:16	0:05:40	0:05:42	0:05:27	0:05:40
BolderBOULDER 2008	5/26/2008	Redondo Beach	CA	M	20	0:34:02	0:04:55	0:05:33	0:05:40	0:05:38	0:05:26	0:05:37
BolderBOULDER 2009	5/25/2009	Estes Park	CO	M	20	0:34:03	0:05:16	0:05:25	0:05:41	0:05:33	0:05:25	0:05:28
BolderBOULDER 2011	5/30/2011	Rapid City	SD	M	24	0:34:03	0:04:56	0:05:22	0:05:44	0:05:33	0:05:36	0:05:38
BolderBOULDER 2009	5/25/2009	Golden	CO	M	30	0:34:04	0:05:31	0:05:33	0:05:36	0:05:25	0:05:17	0:05:27
BolderBOULDER 2010	5/31/2010	Boulder	CO	M	28	0:34:04	0:05:37	0:05:32	0:05:38	0:05:24	0:05:15	0:05:28
BolderBOULDER 2009	5/25/2009	Broomfield	CO	M	26	0:34:04	0:05:23	0:05:32	0:05:38	0:05:30	0:05:18	0:05:28
BolderBOULDER 2011	5/30/2011	Highlands Ranch	CO	M	20	0:34:05	0:05:37	0:05:34	0:05:35	0:05:29	0:05:20	0:05:23
BolderBOULDER 2013	5/27/2013	Boulder	CO	F	39	0:34:05	0:05:17	0:05:25	0:05:37	0:05:33	0:05:21	0:05:37
BolderBOULDER 2009	5/25/2009	Omaha	NE	M	19	0:34:05	0:04:52	0:05:25	0:05:40	0:05:43	0:05:34	0:05:38
BolderBOULDER 2013	5/27/2013	Colorado Springs	CO	M	31	0:34:05	0:05:15	0:05:19	0:05:38	0:05:36	0:05:24	0:05:42
BolderBOULDER 2009	5/25/2009	Colorado Springs	CO	M	21	0:34:06	0:05:26	0:05:27	0:05:37	0:05:28	0:05:19	0:05:31
BolderBOULDER 2010	5/31/2010	Denver	CO	M	39	0:34:06	0:05:15	0:05:24	0:05:38	0:05:32	0:05:25	0:05:39
BolderBOULDER 2010	5/31/2010	Parker	CO	M	18	0:34:07	0:05:19	0:05:46	0:05:47	0:05:35	0:05:19	0:05:15
BolderBOULDER 2009	5/25/2009	Centennial	CO	M	30	0:34:07	0:05:18	0:05:30	0:05:37	0:05:33	0:05:25	0:05:28
BolderBOULDER 2009	5/25/2009	Colorado Springs	CO	M	18	0:34:07	0:05:08	0:05:18	0:05:39	0:05:46	0:05:27	0:05:29
BolderBOULDER 2009	5/25/2009	Denver	CO	M	29	0:34:07	0:05:23	0:05:30	0:05:35	0:05:30	0:05:22	0:05:30
BolderBOULDER 2009	5/25/2009	Albuquerque	NM	M	23	0:34:07	0:05:21	0:05:36	0:05:39	0:05:29	0:05:21	0:05:31
BolderBOULDER 2010	5/31/2010	Colorado Springs	CO	M	34	0:34:07	0:05:30	0:05:25	0:05:34	0:05:28	0:05:26	0:05:31
BolderBOULDER 2008	5/26/2008	Denver	CO	M	25	0:34:07	0:05:06	0:05:23	0:05:44	0:05:43	0:05:23	0:05:32
BolderBOULDER 2012	5/28/2012	Highlands Ranch	CO	M	21	0:34:08	0:05:43	0:05:27	0:05:35	0:05:31	0:05:18	0:05:25
BolderBOULDER 2009	5/25/2009	Littleton	CO	M	16	0:34:08	0:05:16	0:05:32	0:05:37	0:05:32	0:05:22	0:05:28
BolderBOULDER 2012	5/28/2012	Kearney	NE	M	34	0:34:08	0:05:12	0:05:24	0:05:42	0:05:42	0:05:28	0:05:29
BolderBOULDER 2010	5/31/2010	Boulder	CO	M	28	0:34:08	0:05:19	0:05:28	0:05:34	0:05:29	0:05:25	0:05:37
BolderBOULDER 2008	5/26/2008	Denver	CO	M	30	0:34:08	0:05:05	0:05:25	0:05:36	0:05:36	0:05:24	0:05:42
BolderBOULDER 2012	5/28/2012	Boulder	CO	M	39	0:34:09	0:05:27	0:05:33	0:05:40	0:05:30	0:05:19	0:05:25
BolderBOULDER 2010	5/31/2010	Colorado Springs	CO	M	37	0:34:09	0:05:18	0:05:27	0:05:37	0:05:32	0:05:26	0:05:36
BolderBOULDER 2009	5/25/2009	Houston	TX	M	36	0:34:09	0:05:07	0:05:24	0:05:38	0:05:34	0:05:26	0:05:41
BolderBOULDER 2008	5/26/2008	Lafayette	CO	M	22	0:34:10	0:05:36	0:05:30	0:05:32	0:05:27	0:05:17	0:05:30
BolderBOULDER 2009	5/25/2009	Colorado Springs	CO	M	36	0:34:10	0:05:26	0:05:28	0:05:36	0:05:30	0:05:23	0:05:31
BolderBOULDER 2013	5/27/2013	Los Alamos	NM	M	17	0:34:10	0:05:19	0:05:25	0:05:39	0:05:35	0:05:26	0:05:33
BolderBOULDER 2009	5/25/2009	Lakewood	CO	M	24	0:34:11	0:04:56	0:05:25	0:05:41	0:05:38	0:05:33	0:05:42
BolderBOULDER 2013	5/27/2013	Boulder	CO	M	26	0:34:12	0:05:28	0:05:27	0:05:39	0:05:35	0:05:23	0:05:27
BolderBOULDER 2008	5/26/2008	Centennial	CO	M	29	0:34:12	0:05:19	0:05:29	0:05:34	0:05:32	0:05:25	0:05:37
BolderBOULDER 2010	5/31/2010	Davis	CA	M	30	0:34:12	0:05:09	0:05:27	0:05:40	0:05:34	0:05:28	0:05:40
BolderBOULDER 2008	5/26/2008	Lone Tree	CO	M	19	0:34:12	0:05:05	0:05:22	0:05:40	0:05:37	0:05:27	0:05:42
BolderBOULDER 2009	5/25/2009	Boulder	CO	M	27	0:34:13	0:05:08	0:05:29	0:05:42	0:05:37	0:05:26	0:05:34
BolderBOULDER 2010	5/31/2010	Boulder	CO	M	41	0:34:13	0:05:23	0:05:24	0:05:37	0:05:32	0:05:26	0:05:35
BolderBOULDER 2008	5/26/2008	Cheyenne	WY	M	19	0:34:13	0:05:21	0:05:24	0:05:38	0:05:35	0:05:28	0:05:35
BolderBOULDER 2009	5/25/2009	Boulder	CO	M	27	0:34:13	0:05:08	0:05:26	0:05:40	0:05:38	0:05:25	0:05:37
BolderBOULDER 2009	5/25/2009	Boulder	CO	M	40	0:34:13	0:05:10	0:05:23	0:05:37	0:05:33	0:05:30	0:05:41
BolderBOULDER 2009	5/25/2009	Roy	UT	M	24	0:34:14	0:05:00	0:05:24	0:05:45	0:05:37	0:05:29	0:05:38
BolderBOULDER 2011	5/30/2011	Boulder	CO	M	33	0:34:15	0:05:03	0:05:17	0:05:34	0:06:28	0:05:18	0:05:21
BolderBOULDER 2010	5/31/2010	Fort Collins	CO	M	23	0:34:15	0:05:26	0:05:29	0:05:41	0:05:30	0:05:24	0:05:31
BolderBOULDER 2011	5/30/2011	Louisville	CO	M	18	0:34:16	0:05:36	0:05:38	0:05:42	0:05:30	0:05:15	0:05:25
BolderBOULDER 2008	5/26/2008	Boulder	CO	M	30	0:34:16	0:05:20	0:05:37	0:05:53	0:05:29	0:05:17	0:05:27
BolderBOULDER 2009	5/25/2009	Eugene	OR	M	28	0:34:16	0:04:57	0:05:22	0:05:48	0:05:45	0:05:34	0:05:35
BolderBOULDER 2008	5/26/2008	Boulder	CO	M	25	0:34:17	0:05:39	0:05:38	0:05:28	0:05:28	0:05:20	0:05:24
BolderBOULDER 2011	5/30/2011	Louisville	CO	M	32	0:34:17	0:04:49	0:05:54	0:05:52	0:05:47	0:05:20	0:05:26
BolderBOULDER 2009	5/25/2009	Boulder	CO	M	44	0:34:17	0:05:26	0:05:34	0:05:37	0:05:27	0:05:19	0:05:33
BolderBOULDER 2008	5/26/2008	Memphis	TN	M	19	0:34:17	0:05:19	0:05:32	0:05:37	0:05:35	0:05:25	0:05:33
BolderBOULDER 2011	5/30/2011	Colorado Springs	CO	M	28	0:34:17	0:05:10	0:05:25	0:05:39	0:05:35	0:05:29	0:05:43
BolderBOULDER 2012	5/28/2012	Windsor	CO	M	17	0:34:17	0:05:11	0:05:18	0:05:38	0:05:38	0:05:31	0:05:45
BolderBOULDER 2009	5/25/2009	Boulder	CO	M	39	0:34:18	0:05:19	0:05:30	0:05:41	0:05:31	0:05:28	0:05:32
BolderBOULDER 2010	5/31/2010	Lincoln	NE	M	22	0:34:18	0:05:22	0:05:27	0:05:42	0:05:30	0:05:25	0:05:36
BolderBOULDER 2013	5/27/2013	Boulder	CO	M	18	0:34:18	0:05:14	0:05:26	0:05:44	0:05:35	0:05:28	0:05:38
BolderBOULDER 2009	5/25/2009	Denver	CO	M	26	0:34:19	0:05:24	0:05:33	0:05:42	0:05:32	0:05:24	0:05:27
BolderBOULDER 2010	5/31/2010	Rawlins	WY	M	19	0:34:19	0:05:16	0:05:37	0:05:48	0:05:33	0:05:23	0:05:29
BolderBOULDER 2008	5/26/2008	Evergreen	CO	M	43	0:34:19	0:05:06	0:05:24	0:05:40	0:05:41	0:05:26	0:05:42
BolderBOULDER 2011	5/30/2011	Englewood	CO	M	25	0:34:19	0:05:11	0:05:23	0:05:36	0:05:41	0:05:35	0:05:42
BolderBOULDER 2008	5/26/2008	Boulder	CO	M	35	0:34:20	0:05:14	0:05:30	0:05:42	0:05:39	0:05:28	0:05:34
BolderBOULDER 2013	5/27/2013	Golden	CO	M	24	0:34:21	0:05:18	0:05:30	0:05:41	0:05:37	0:05:26	0:05:35
BolderBOULDER 2009	5/25/2009	Centennial	CO	M	17	0:34:21	0:05:14	0:05:28	0:05:39	0:05:36	0:05:29	0:05:40
BolderBOULDER 2008	5/26/2008	Centennial	CO	M	26	0:34:21	0:05:14	0:05:23	0:05:31	0:05:36	0:05:28	0:05:47
BolderBOULDER 2009	5/25/2009	Boulder	CO	F	25	0:34:22	0:05:16	0:05:32	0:05:44	0:05:37	0:05:23	0:05:33
BolderBOULDER 2012	5/28/2012	Boulder	CO	M	26	0:34:22	0:05:27	0:05:29	0:05:43	0:05:36	0:05:25	0:05:34
BolderBOULDER 2012	5/28/2012	Berthoud	CO	M	42	0:34:22	0:05:16	0:05:29	0:05:40	0:05:38	0:05:27	0:05:37
BolderBOULDER 2011	5/30/2011	Denver	CO	M	36	0:34:23	0:05:15	0:05:21	0:05:44	0:06:00	0:05:19	0:05:34
BolderBOULDER 2008	5/26/2008	Louisville	CO	M	36	0:34:23	0:05:28	0:05:30	0:05:35	0:05:31	0:05:24	0:05:34
BolderBOULDER 2013	5/27/2013	Colorado Springs	CO	M	47	0:34:23	0:05:13	0:05:30	0:05:43	0:05:39	0:05:14	0:05:45
BolderBOULDER 2008	5/26/2008	Colorado Springs	CO	M	37	0:34:24	0:05:17	0:05:39	0:05:42	0:05:35	0:05:24	0:05:32
BolderBOULDER 2011	5/30/2011	Boulder	CO	M	29	0:34:24	0:05:19	0:05:24	0:05:37	0:05:37	0:05:35	0:05:41
BolderBOULDER 2013	5/27/2013	Denver	CO	M	29	0:34:24	0:05:15	0:05:29	0:05:48	0:05:35	0:05:23	0:05:42
BolderBOULDER 2012	5/28/2012	Boulder	CO	M	27	0:34:24	0:05:10	0:05:26	0:05:41	0:05:37	0:05:31	0:05:43
BolderBOULDER 2013	5/27/2013	Fort Collins	CO	M	35	0:34:24	0:05:19	0:05:26	0:05:39	0:05:37	0:05:27	0:05:45
BolderBOULDER 2010	5/31/2010	Parker	CO	M	19	0:34:25	0:05:18	0:05:44	0:05:49	0:05:36	0:05:19	0:05:28
BolderBOULDER 2010	5/31/2010	Parker	CO	M	17	0:34:25	0:05:19	0:05:44	0:05:49	0:05:34	0:05:19	0:05:29
BolderBOULDER 2008	5/26/2008	Lakewood	CO	M	22	0:34:25	0:05:22	0:05:37	0:05:42	0:05:37	0:05:20	0:05:29
BolderBOULDER 2010	5/31/2010	Boulder	CO	M	28	0:34:25	0:05:14	0:05:27	0:05:53	0:05:32	0:05:26	0:05:36
BolderBOULDER 2013	5/27/2013	Boulder	CO	M	40	0:34:25	0:05:19	0:05:33	0:05:42	0:05:35	0:05:23	0:05:37
BolderBOULDER 2013	5/27/2013	Los Angeles	CA	M	21	0:34:25	0:05:18	0:05:28	0:05:42	0:05:35	0:05:29	0:05:39
BolderBOULDER 2009	5/25/2009	Boulder	CO	M	17	0:34:25	0:05:12	0:05:33	0:05:43	0:05:37	0:05:31	0:05:39
BolderBOULDER 2011	5/30/2011	Boulder	CO	M	38	0:34:25	0:05:18	0:05:26	0:05:37	0:05:37	0:05:34	0:05:39
BolderBOULDER 2012	5/28/2012	Arvada	CO	M	20	0:34:25	0:05:12	0:05:23	0:05:39	0:05:41	0:05:33	0:05:44
BolderBOULDER 2012	5/28/2012	Boulder	CO	M	34	0:34:26	0:05:18	0:05:29	0:05:44	0:05:38	0:05:26	0:05:36
BolderBOULDER 2008	5/26/2008	Fort Collins	CO	M	35	0:34:26	0:05:14	0:05:22	0:05:32	0:05:38	0:05:29	0:05:48
BolderBOULDER 2013	5/27/2013	Boulder	CO	M	31	0:34:27	0:05:34	0:05:26	0:05:39	0:05:35	0:05:24	0:05:33
BolderBOULDER 2011	5/30/2011	Lafayette	CO	M	25	0:34:27	0:05:18	0:05:36	0:05:48	0:05:35	0:05:27	0:05:35
BolderBOULDER 2009	5/25/2009	Denver	CO	M	38	0:34:28	0:05:21	0:05:29	0:05:39	0:05:36	0:05:26	0:05:38
BolderBOULDER 2008	5/26/2008	Broomfield	CO	M	25	0:34:28	0:05:10	0:05:33	0:05:43	0:05:38	0:05:26	0:05:39
BolderBOULDER 2012	5/28/2012	Peyton	CO	M	19	0:34:28	0:05:14	0:05:29	0:05:40	0:05:43	0:05:24	0:05:42
BolderBOULDER 2011	5/30/2011	Longmont	CO	M	26	0:34:29	0:05:25	0:05:34	0:05:43	0:05:39	0:05:22	0:05:32
BolderBOULDER 2013	5/27/2013	Fort Collins	CO	M	21	0:34:29	0:05:16	0:05:22	0:05:38	0:05:33	0:05:28	0:05:53
BolderBOULDER 2010	5/31/2010	Pueblo West	CO	M	19	0:34:30	0:05:22	0:05:28	0:05:41	0:05:37	0:05:32	0:05:41
BolderBOULDER 2008	5/26/2008	Boulder	CO	M	30	0:34:30	0:05:09	0:05:28	0:05:38	0:05:39	0:05:35	0:05:44
BolderBOULDER 2010	5/31/2010	Boulder	CO	M	18	0:34:31	0:05:38	0:05:43	0:05:46	0:05:34	0:05:21	0:05:20
BolderBOULDER 2008	5/26/2008	Boulder	CO	M	41	0:34:31	0:05:34	0:05:34	0:05:38	0:05:32	0:05:20	0:05:36
BolderBOULDER 2013	5/27/2013	Denver	CO	M	33	0:34:32	0:05:18	0:05:26	0:05:40	0:05:40	0:05:31	0:05:44
BolderBOULDER 2013	5/27/2013	Morrison	CO	M	20	0:34:32	0:05:05	0:05:22	0:05:42	0:05:41	0:05:33	0:05:50
BolderBOULDER 2010	5/31/2010	Arvada	CO	M	18	0:34:33	0:05:33	0:05:33	0:05:41	0:05:29	0:05:23	0:05:40
BolderBOULDER 2008	5/26/2008	Erie	CO	M	26	0:34:34	0:05:43	0:05:37	0:05:40	0:05:27	0:05:18	0:05:33
BolderBOULDER 2013	5/27/2013	Denver	CO	M	43	0:34:35	0:05:31	0:05:37	0:05:43	0:05:38	0:05:23	0:05:34
BolderBOULDER 2013	5/27/2013	Berthoud	CO	M	43	0:34:35	0:05:24	0:05:29	0:05:45	0:05:37	0:05:24	0:05:40
BolderBOULDER 2009	5/25/2009	Colorado Springs	CO	M	36	0:34:35	0:05:26	0:05:30	0:05:37	0:05:33	0:05:27	0:05:40
BolderBOULDER 2013	5/27/2013	Boulder	CO	M	22	0:34:35	0:05:34	0:05:23	0:05:39	0:05:36	0:05:29	0:05:43
BolderBOULDER 2008	5/26/2008	Denver	CO	M	29	0:34:35	0:04:56	0:05:25	0:05:29	0:05:26	0:05:17	0:06:51
BolderBOULDER 2009	5/25/2009	Centennial	CO	M	17	0:34:36	0:05:06	0:05:31	0:05:49	0:05:43	0:05:30	0:05:43
BolderBOULDER 2008	5/26/2008	Boulder	CO	M	35	0:34:37	0:05:31	0:05:38	0:05:40	0:05:31	0:05:26	0:05:33
BolderBOULDER 2012	5/28/2012	Centennial	CO	M	17	0:34:37	0:05:14	0:05:29	0:05:42	0:05:47	0:05:39	0:05:33
BolderBOULDER 2012	5/28/2012	Louisville	CO	M	33	0:34:37	0:05:22	0:05:35	0:05:41	0:05:43	0:05:30	0:05:34
BolderBOULDER 2013	5/27/2013	Golden	CO	M	34	0:34:38	0:05:40	0:05:39	0:05:51	0:05:36	0:05:15	0:05:29
BolderBOULDER 2012	5/28/2012	Denver	CO	M	29	0:34:38	0:05:40	0:05:34	0:05:39	0:05:37	0:05:24	0:05:33
BolderBOULDER 2012	5/28/2012	Parker	CO	M	20	0:34:38	0:05:20	0:05:37	0:05:47	0:05:42	0:05:29	0:05:33
BolderBOULDER 2008	5/26/2008	Denver	CO	M	25	0:34:38	0:05:24	0:05:40	0:05:42	0:05:39	0:05:21	0:05:34
BolderBOULDER 2009	5/25/2009	Niwot	CO	M	19	0:34:38	0:05:12	0:05:28	0:05:46	0:05:43	0:05:34	0:05:39
BolderBOULDER 2008	5/26/2008	Larkspur	CO	M	17	0:34:38	0:05:06	0:05:32	0:05:44	0:05:42	0:05:33	0:05:44
BolderBOULDER 2012	5/28/2012	Boulder	CO	M	23	0:34:38	0:05:01	0:05:27	0:05:47	0:05:46	0:05:35	0:05:46
BolderBOULDER 2008	5/26/2008	Evans	CO	M	27	0:34:39	0:05:29	0:05:34	0:05:37	0:05:38	0:05:29	0:05:37
BolderBOULDER 2011	5/30/2011	Denver	CO	M	30	0:34:39	0:05:17	0:05:27	0:05:45	0:05:43	0:05:32	0:05:39
BolderBOULDER 2013	5/27/2013	Boulder	CO	M	23	0:34:39	0:05:29	0:05:16	0:05:35	0:05:39	0:05:31	0:05:56
BolderBOULDER 2013	5/27/2013	Brandon	SD	M	21	0:34:40	0:05:46	0:05:45	0:05:52	0:05:26	0:05:11	0:05:27
BolderBOULDER 2009	5/25/2009	Golden	CO	M	37	0:34:40	0:05:14	0:05:36	0:05:42	0:05:44	0:05:30	0:05:33
BolderBOULDER 2008	5/26/2008	Littleton	CO	M	18	0:34:40	0:05:08	0:05:30	0:05:43	0:05:40	0:05:31	0:05:49
BolderBOULDER 2013	5/27/2013	Boulder	CO	M	19	0:34:40	0:05:14	0:05:28	0:05:44	0:05:41	0:05:30	0:05:51
BolderBOULDER 2008	5/26/2008	Denver	CO	M	28	0:34:41	0:05:30	0:05:40	0:05:40	0:05:32	0:05:21	0:05:36
BolderBOULDER 2013	5/27/2013	Casper	WY	M	16	0:34:42	0:05:46	0:05:41	0:05:42	0:05:33	0:05:14	0:05:34
BolderBOULDER 2009	5/25/2009	Boulder	CO	M	25	0:34:42	0:05:15	0:05:36	0:05:45	0:05:38	0:05:27	0:05:42
BolderBOULDER 2009	5/25/2009	Elbert	CO	M	23	0:34:42	0:05:23	0:05:22	0:05:41	0:05:40	0:05:31	0:05:42
BolderBOULDER 2010	5/31/2010	Denver	CO	M	19	0:34:42	0:05:15	0:05:26	0:05:37	0:05:35	0:05:42	0:05:49
BolderBOULDER 2013	5/27/2013	Denver	CO	M	19	0:34:42	0:05:14	0:05:25	0:05:38	0:05:40	0:05:30	0:05:54
BolderBOULDER 2010	5/31/2010	Thornton	CO	M	25	0:34:43	0:05:24	0:05:39	0:05:49	0:05:33	0:05:30	0:05:32
BolderBOULDER 2009	5/25/2009	Greenwood Village	CO	M	26	0:34:43	0:05:24	0:05:40	0:05:48	0:05:36	0:05:27	0:05:35
BolderBOULDER 2008	5/26/2008	Flagstaff	AZ	F	19	0:34:43	0:05:24	0:05:39	0:05:42	0:05:37	0:05:25	0:05:39
BolderBOULDER 2010	5/31/2010	Fort Collins	CO	M	22	0:34:43	0:05:01	0:05:22	0:06:00	0:05:34	0:05:39	0:05:47
BolderBOULDER 2009	5/25/2009	Cripple Creek	CO	M	17	0:34:43	0:04:52	0:05:38	0:05:54	0:05:45	0:05:36	0:05:49
BolderBOULDER 2009	5/25/2009	Pueblo West	CO	M	16	0:34:44	0:05:04	0:05:39	0:05:47	0:05:45	0:05:39	0:05:35
BolderBOULDER 2011	5/30/2011	Boulder	CO	M	31	0:34:44	0:05:10	0:05:31	0:05:50	0:05:42	0:05:37	0:05:36
BolderBOULDER 2012	5/28/2012	Fort Collins	CO	M	41	0:34:44	0:05:21	0:05:34	0:05:43	0:05:40	0:05:30	0:05:41
BolderBOULDER 2011	5/30/2011	Flagstaff	AZ	M	24	0:34:44	0:05:10	0:05:23	0:05:50	0:05:54	0:05:34	0:05:47
BolderBOULDER 2011	5/30/2011	Boulder	CO	M	33	0:34:45	0:05:21	0:05:35	0:05:48	0:05:42	0:05:31	0:05:35
BolderBOULDER 2009	5/25/2009	Thornton	CO	M	24	0:34:46	0:05:12	0:05:36	0:05:51	0:05:51	0:05:28	0:05:29
BolderBOULDER 2013	5/27/2013	Fort Collins	CO	M	32	0:34:46	0:05:17	0:05:30	0:05:44	0:05:41	0:05:29	0:05:49
BolderBOULDER 2008	5/26/2008	boulder	CO	M	25	0:34:47	0:05:20	0:05:28	0:05:41	0:05:43	0:05:35	0:05:40
BolderBOULDER 2009	5/25/2009	Denver	CO	M	31	0:34:48	0:05:20	0:05:32	0:05:38	0:05:43	0:05:43	0:05:38
BolderBOULDER 2011	5/30/2011	Cheyenne	WY	M	41	0:34:48	0:05:20	0:05:36	0:05:49	0:05:42	0:05:31	0:05:39
BolderBOULDER 2012	5/28/2012	Omaha	NE	M	22	0:34:48	0:04:56	0:05:25	0:05:57	0:06:03	0:05:35	0:05:39
BolderBOULDER 2009	5/25/2009	Boulder	CO	M	19	0:34:48	0:05:22	0:05:29	0:05:42	0:05:42	0:05:32	0:05:40
BolderBOULDER 2008	5/26/2008	Aurora	CO	M	18	0:34:48	0:05:06	0:05:32	0:05:53	0:05:46	0:05:30	0:05:44
BolderBOULDER 2009	5/25/2009	Lafayette	CO	M	29	0:34:49	0:05:24	0:05:52	0:05:42	0:05:38	0:05:23	0:05:35
BolderBOULDER 2012	5/28/2012	Denver	CO	M	30	0:34:49	0:05:38	0:05:31	0:05:44	0:05:38	0:05:32	0:05:36
BolderBOULDER 2008	5/26/2008	Denver	CO	M	23	0:34:49	0:05:10	0:05:30	0:05:47	0:05:46	0:05:34	0:05:46
BolderBOULDER 2013	5/27/2013	Aurora	CO	M	30	0:34:49	0:05:22	0:05:30	0:05:47	0:05:37	0:05:25	0:05:50
BolderBOULDER 2012	5/28/2012	Grand Junction	CO	M	41	0:34:50	0:05:29	0:05:27	0:05:44	0:05:42	0:05:34	0:05:44
BolderBOULDER 2009	5/25/2009	Boulder	CO	M	41	0:34:50	0:05:14	0:05:35	0:05:44	0:05:40	0:05:33	0:05:46
BolderBOULDER 2011	5/30/2011			M	19	0:34:50	0:05:12	0:05:28	0:05:45	0:05:43	0:05:36	0:05:47
BolderBOULDER 2009	5/25/2009	Arvada	CO	M	29	0:34:50	0:04:57	0:05:18	0:05:48	0:05:49	0:05:41	0:06:05
BolderBOULDER 2012	5/28/2012	Boulder	CO	M	43	0:34:51	0:05:28	0:05:33	0:05:45	0:05:42	0:05:34	0:05:38
BolderBOULDER 2013	5/27/2013	Boulder	CO	M	44	0:34:51	0:05:31	0:05:36	0:05:44	0:05:38	0:05:27	0:05:41
BolderBOULDER 2009	5/25/2009	Wiggins	CO	M	20	0:34:51	0:05:02	0:05:41	0:05:49	0:05:55	0:05:32	0:05:41
BolderBOULDER 2008	5/26/2008	Boulder	CO	M	38	0:34:51	0:05:31	0:05:38	0:05:39	0:05:31	0:05:26	0:05:43
BolderBOULDER 2010	5/31/2010	Lyons	CO	M	18	0:34:51	0:05:20	0:05:32	0:05:45	0:05:43	0:05:37	0:05:44
BolderBOULDER 2012	5/28/2012	Denver	CO	M	28	0:34:52	0:05:40	0:05:34	0:05:44	0:05:38	0:05:27	0:05:35
BolderBOULDER 2011	5/30/2011	Sandy Springs	GA	M	24	0:34:52	0:05:25	0:05:36	0:05:48	0:05:46	0:05:30	0:05:35
BolderBOULDER 2009	5/25/2009	Potomac	MD	M	37	0:34:52	0:05:26	0:05:36	0:05:45	0:05:38	0:05:28	0:05:37
BolderBOULDER 2010	5/31/2010	Boulder	CO	M	42	0:34:52	0:05:32	0:05:39	0:05:42	0:05:35	0:05:29	0:05:39
BolderBOULDER 2011	5/30/2011	Windsor	CO	M	16	0:34:52	0:05:32	0:05:33	0:05:42	0:05:34	0:05:32	0:05:41
BolderBOULDER 2009	5/25/2009	Louisville	CO	M	31	0:34:53	0:05:15	0:05:29	0:05:46	0:05:44	0:05:37	0:05:42
BolderBOULDER 2012	5/28/2012	Denver	CO	M	32	0:34:53	0:05:22	0:05:31	0:05:45	0:05:45	0:05:33	0:05:44
BolderBOULDER 2012	5/28/2012	Littleton	CO	M	18	0:34:55	0:05:52	0:05:53	0:06:00	0:05:31	0:05:17	0:05:18
BolderBOULDER 2011	5/30/2011	Longmont	CO	M	18	0:34:55	0:05:28	0:05:31	0:05:47	0:05:41	0:05:31	0:05:40
BolderBOULDER 2009	5/25/2009	Boulder	CO	M	23	0:34:55	0:05:12	0:05:29	0:05:48	0:05:43	0:05:37	0:05:45
BolderBOULDER 2008	5/26/2008	Denver	CO	M	17	0:34:55	0:05:11	0:05:27	0:05:45	0:05:45	0:05:37	0:05:46
BolderBOULDER 2013	5/27/2013	Denver	CO	M	38	0:34:56	0:05:25	0:05:33	0:05:46	0:05:49	0:05:29	0:05:43
BolderBOULDER 2008	5/26/2008	Centennial	CO	M	16	0:34:56	0:05:18	0:05:36	0:05:42	0:05:41	0:05:34	0:05:47
BolderBOULDER 2013	5/27/2013	Littleton	CO	M	20	0:34:56	0:05:18	0:05:22	0:05:38	0:05:54	0:05:33	0:05:52
BolderBOULDER 2012	5/28/2012	Boulder	CO	M	17	0:34:57	0:05:48	0:05:30	0:05:47	0:05:31	0:05:32	0:05:35
BolderBOULDER 2008	5/26/2008	Fort Collins	CO	M	24	0:34:57	0:05:20	0:05:39	0:05:45	0:05:42	0:05:30	0:05:43
BolderBOULDER 2013	5/27/2013	Boulder	CO	M	44	0:34:58	0:05:31	0:05:36	0:05:44	0:05:38	0:05:28	0:05:46
BolderBOULDER 2009	5/25/2009	Lakewood	CO	M	18	0:34:59	0:05:21	0:05:24	0:05:41	0:05:39	0:05:35	0:05:54
BolderBOULDER 2012	5/28/2012	Boulder	CO	M	21	0:35:00	0:05:24	0:05:29	0:05:44	0:05:40	0:05:36	0:05:49
BolderBOULDER 2009	5/25/2009	Boulder	CO	M	28	0:35:01	0:05:27	0:05:37	0:05:45	0:05:42	0:05:31	0:05:43
BolderBOULDER 2012	5/28/2012	Boulder	CO	M	45	0:35:01	0:05:36	0:05:33	0:05:48	0:05:43	0:05:28	0:05:44
BolderBOULDER 2013	5/27/2013	Denver	CO	M	29	0:35:01	0:05:07	0:05:33	0:05:55	0:05:46	0:05:36	0:05:45
BolderBOULDER 2010	5/31/2010	Boulder	CO	M	29	0:35:01	0:05:17	0:05:27	0:05:56	0:05:43	0:05:36	0:05:48
BolderBOULDER 2009	5/25/2009	Denver	CO	M	27	0:35:03	0:05:36	0:05:45	0:05:47	0:05:39	0:05:30	0:05:33
BolderBOULDER 2009	5/25/2009	Larkspur	CO	M	18	0:35:03	0:05:51	0:05:25	0:05:43	0:05:55	0:05:23	0:05:34
BolderBOULDER 2010	5/31/2010	Lafayette	CO	M	30	0:35:03	0:05:30	0:05:34	0:05:48	0:05:39	0:05:37	0:05:42
BolderBOULDER 2009	5/25/2009	Arvada	CO	M	17	0:35:03	0:05:15	0:05:46	0:05:45	0:05:41	0:05:32	0:05:48
BolderBOULDER 2008	5/26/2008	Arvada	CO	M	29	0:35:03	0:05:19	0:05:39	0:05:43	0:05:39	0:05:31	0:05:52
BolderBOULDER 2009	5/25/2009	Broomfield	CO	M	17	0:35:04	0:05:11	0:05:33	0:05:53	0:05:50	0:05:35	0:05:44
BolderBOULDER 2013	5/27/2013	Eugene	OR	M	38	0:35:04	0:05:19	0:05:32	0:05:53	0:05:48	0:05:36	0:05:46
BolderBOULDER 2013	5/27/2013	Peyton	CO	M	20	0:35:05	0:05:17	0:05:29	0:05:50	0:05:46	0:05:36	0:05:50
BolderBOULDER 2013	5/27/2013	Downingtown	PA	M	37	0:35:05	0:05:17	0:05:26	0:05:47	0:05:44	0:05:37	0:05:53
BolderBOULDER 2009	5/25/2009	Parker	CO	M	15	0:35:06	0:05:19	0:05:37	0:05:56	0:05:48	0:05:39	0:05:35
BolderBOULDER 2010	5/31/2010	Boulder	CO	M	21	0:35:06	0:05:38	0:05:34	0:05:44	0:05:40	0:05:34	0:05:41
BolderBOULDER 2010	5/31/2010	Rock Springs	WY	M	22	0:35:06	0:05:28	0:05:47	0:05:45	0:05:37	0:05:37	0:05:41
BolderBOULDER 2011	5/30/2011	Fountain	CO	M	20	0:35:06	0:05:16	0:05:25	0:05:50	0:05:48	0:05:42	0:05:49
BolderBOULDER 2008	5/26/2008	Grand Junction	CO	M	27	0:35:07	0:04:48	0:05:29	0:06:31	0:05:56	0:05:38	0:05:30
BolderBOULDER 2008	5/26/2008	Golden	CO	M	30	0:35:07	0:05:29	0:05:40	0:05:47	0:05:42	0:05:32	0:05:41
BolderBOULDER 2008	5/26/2008	Highlands Ranch	CO	M	17	0:35:07	0:05:36	0:05:39	0:05:44	0:05:38	0:05:28	0:05:44
BolderBOULDER 2010	5/31/2010	Cheyenne	WY	M	21	0:35:07	0:05:19	0:05:28	0:05:52	0:05:45	0:05:42	0:05:45
BolderBOULDER 2008	5/26/2008	Centennial	CO	M	15	0:35:07	0:05:09	0:05:28	0:05:37	0:05:43	0:05:52	0:06:00
BolderBOULDER 2010	5/31/2010	Denver	CO	M	27	0:35:08	0:05:20	0:05:31	0:05:50	0:05:52	0:05:38	0:05:41
BolderBOULDER 2012	5/28/2012	Broomfield	CO	F	31	0:35:08	0:05:32	0:05:36	0:05:46	0:05:45	0:05:30	0:05:42
BolderBOULDER 2008	5/26/2008	Aurora	CO	M	19	0:35:08	0:05:43	0:05:43	0:05:41	0:05:36	0:05:22	0:05:44
BolderBOULDER 2008	5/26/2008	Superior	CO	M	41	0:35:08	0:05:32	0:05:40	0:05:44	0:05:38	0:05:31	0:05:44
BolderBOULDER 2009	5/25/2009	Denver	CO	M	18	0:35:09	0:05:41	0:05:39	0:05:48	0:05:40	0:05:28	0:05:33
BolderBOULDER 2010	5/31/2010	Colorado Springs	CO	M	23	0:35:09	0:05:46	0:05:44	0:05:50	0:05:37	0:05:23	0:05:35
BolderBOULDER 2009	5/25/2009	Boulder	CO	M	27	0:35:09	0:05:26	0:05:35	0:05:48	0:05:46	0:05:38	0:05:36
BolderBOULDER 2009	5/25/2009	Seattle	WA	M	20	0:35:09	0:05:18	0:05:40	0:05:49	0:05:45	0:05:36	0:05:41
BolderBOULDER 2012	5/28/2012	Georgetown	CO	M	17	0:35:09	0:05:35	0:05:26	0:05:46	0:05:46	0:05:38	0:05:42
BolderBOULDER 2008	5/26/2008	Cripple Creek	CO	M	16	0:35:09	0:05:09	0:05:20	0:05:39	0:05:55	0:05:41	0:06:14
BolderBOULDER 2011	5/30/2011	Lafayette	CO	M	21	0:35:10	0:06:02	0:05:39	0:05:47	0:05:44	0:05:26	0:05:27
BolderBOULDER 2012	5/28/2012	Saratoga	WY	M	21	0:35:10	0:05:47	0:05:40	0:05:53	0:05:41	0:05:28	0:05:29
BolderBOULDER 2010	5/31/2010	Boulder	CO	M	40	0:35:10	0:05:49	0:05:39	0:05:45	0:05:30	0:05:28	0:05:41
BolderBOULDER 2013	5/27/2013	Boulder	CO	M	31	0:35:10	0:05:20	0:05:32	0:05:46	0:05:47	0:05:36	0:05:49
BolderBOULDER 2008	5/26/2008	Boulder	CO	M	33	0:35:10	0:05:33	0:05:35	0:05:36	0:05:38	0:05:36	0:05:51
BolderBOULDER 2010	5/31/2010	Denver	CO	M	26	0:35:10	0:05:02	0:05:30	0:05:53	0:05:59	0:05:36	0:05:52
BolderBOULDER 2013	5/27/2013	Boulder	CO	M	31	0:35:11	0:05:33	0:05:49	0:05:51	0:05:40	0:05:26	0:05:42
BolderBOULDER 2010	5/31/2010	Highlands Ranch	CO	F	26	0:35:11	0:05:34	0:05:39	0:05:49	0:05:37	0:05:33	0:05:44
BolderBOULDER 2011	5/30/2011	Boulder	CO	M	44	0:35:11	0:05:23	0:05:36	0:05:53	0:05:44	0:05:37	0:05:52
BolderBOULDER 2013	5/27/2013	Colorado Springs	CO	M	22	0:35:11	0:05:11	0:05:30	0:05:54	0:05:51	0:05:36	0:05:54
BolderBOULDER 2011	5/30/2011	Boulder	CO	M	13	0:35:12	0:05:55	0:05:47	0:05:49	0:05:26	0:05:27	0:05:35
BolderBOULDER 2011	5/30/2011	Denver	CO	M	34	0:35:12	0:05:39	0:05:38	0:05:47	0:05:41	0:05:35	0:05:38
BolderBOULDER 2008	5/26/2008	Indianapolis	IN	M	29	0:35:12	0:05:24	0:05:49	0:05:55	0:05:42	0:05:25	0:05:39
BolderBOULDER 2012	5/28/2012	Omaha	NE	M	35	0:35:12	0:05:44	0:05:38	0:05:44	0:05:37	0:05:29	0:05:42
BolderBOULDER 2010	5/31/2010	Boulder	CO	M	25	0:35:12	0:05:24	0:05:37	0:05:51	0:05:42	0:05:41	0:05:43
BolderBOULDER 2013	5/27/2013	Colorado Springs	CO	M	52	0:35:12	0:05:17	0:05:33	0:05:49	0:05:53	0:05:32	0:05:49
BolderBOULDER 2011	5/30/2011	Mammoth Lakes	CA	M	40	0:35:13	0:05:45	0:05:50	0:05:51	0:05:35	0:05:28	0:05:33
BolderBOULDER 2013	5/27/2013	Fort Collins	CO	F	24	0:35:13	0:05:32	0:05:38	0:05:50	0:05:43	0:05:33	0:05:43
BolderBOULDER 2009	5/25/2009	Littleton	CO	M	19	0:35:14	0:05:30	0:05:36	0:05:46	0:05:43	0:05:34	0:05:44
BolderBOULDER 2008	5/26/2008	Boulder	CO	M	33	0:35:14	0:05:28	0:05:41	0:05:43	0:05:43	0:05:37	0:05:45
BolderBOULDER 2011	5/30/2011	colorado springs	CO	M	35	0:35:14	0:05:24	0:05:30	0:05:50	0:05:50	0:05:38	0:05:45
BolderBOULDER 2010	5/31/2010	Colorado Springs	CO	M	28	0:35:15	0:05:55	0:05:45	0:05:47	0:05:35	0:05:27	0:05:36
BolderBOULDER 2010	5/31/2010	Grand Junction	CO	M	39	0:35:15	0:05:26	0:05:43	0:05:49	0:05:44	0:05:39	0:05:42
BolderBOULDER 2009	5/25/2009	Pueblo West	CO	M	18	0:35:15	0:05:26	0:05:29	0:06:00	0:05:45	0:05:30	0:05:43
BolderBOULDER 2008	5/26/2008	Denver	CO	M	31	0:35:15	0:05:12	0:05:36	0:05:53	0:05:52	0:05:39	0:05:45
BolderBOULDER 2012	5/28/2012	Colorado Springs	CO	M	32	0:35:15	0:05:29	0:05:37	0:05:46	0:05:43	0:05:36	0:05:49
BolderBOULDER 2012	5/28/2012	Golden	CO	M	25	0:35:15	0:05:19	0:05:36	0:05:49	0:05:48	0:05:37	0:05:50
BolderBOULDER 2010	5/31/2010	Hamburg	NY	M	24	0:35:16	0:05:40	0:05:40	0:05:53	0:05:43	0:05:30	0:05:37
BolderBOULDER 2013	5/27/2013	Centennial	CO	M	19	0:35:16	0:05:33	0:05:29	0:05:45	0:05:50	0:05:34	0:05:50
BolderBOULDER 2009	5/25/2009	Fort Collins	CO	M	20	0:35:16	0:05:13	0:05:36	0:05:50	0:05:50	0:05:40	0:05:50
BolderBOULDER 2008	5/26/2008	Colorado Springs	CO	M	36	0:35:16	0:05:12	0:05:36	0:05:47	0:05:49	0:05:41	0:05:50
BolderBOULDER 2012	5/28/2012	Broomfield	CO	M	41	0:35:17	0:05:58	0:05:31	0:05:43	0:05:32	0:05:33	0:05:46
BolderBOULDER 2013	5/27/2013	Wheat Ridge	CO	M	15	0:35:17	0:05:23	0:05:40	0:05:54	0:05:47	0:05:31	0:05:49
BolderBOULDER 2013	5/27/2013	Boulder	CO	M	21	0:35:17	0:05:14	0:05:35	0:05:57	0:05:51	0:05:42	0:05:50
BolderBOULDER 2011	5/30/2011	Saratoga	WY	M	20	0:35:18	0:05:36	0:05:37	0:05:48	0:05:45	0:05:40	0:05:40
BolderBOULDER 2008	5/26/2008	Lincoln	NE	M	19	0:35:18	0:05:28	0:05:40	0:05:48	0:05:47	0:05:33	0:05:43
BolderBOULDER 2011	5/30/2011	Houston	TX	M	22	0:35:18	0:05:33	0:05:46	0:05:46	0:05:41	0:05:35	0:05:44
BolderBOULDER 2009	5/25/2009	Denver	CO	M	20	0:35:18	0:05:13	0:05:49	0:05:50	0:05:44	0:05:46	0:05:45
BolderBOULDER 2011	5/30/2011	Grand Junction	CO	M	40	0:35:18	0:05:22	0:05:37	0:05:54	0:05:46	0:05:43	0:05:46
BolderBOULDER 2009	5/25/2009	Cheyenne	WY	M	20	0:35:18	0:05:14	0:05:32	0:05:58	0:05:48	0:05:42	0:05:47
BolderBOULDER 2009	5/25/2009	Boulder	CO	M	24	0:35:18	0:05:20	0:05:32	0:05:50	0:05:46	0:05:37	0:05:49
BolderBOULDER 2013	5/27/2013	Lafayette	CO	M	27	0:35:18	0:05:36	0:05:31	0:05:53	0:05:46	0:05:31	0:05:50
BolderBOULDER 2011	5/30/2011	Golden	CO	M	24	0:35:18	0:05:18	0:05:37	0:05:52	0:05:45	0:05:39	0:05:51
BolderBOULDER 2008	5/26/2008	Estes Park	CO	M	19	0:35:18	0:05:11	0:05:31	0:05:45	0:05:47	0:05:46	0:05:55
BolderBOULDER 2008	5/26/2008	Colorado Springs	CO	M	18	0:35:19	0:05:09	0:05:24	0:05:42	0:05:57	0:06:05	0:05:44
BolderBOULDER 2009	5/25/2009	Boulder	CO	M	23	0:35:19	0:05:12	0:05:32	0:05:50	0:05:52	0:05:43	0:05:51
BolderBOULDER 2008	5/26/2008	Lafayette	CO	M	28	0:35:20	0:05:39	0:05:40	0:05:50	0:05:44	0:05:27	0:05:39
BolderBOULDER 2010	5/31/2010	Boulder	CO	M	45	0:35:20	0:05:43	0:05:47	0:05:51	0:05:35	0:05:28	0:05:40
BolderBOULDER 2011	5/30/2011	Denver	CO	M	29	0:35:20	0:05:36	0:05:39	0:05:47	0:05:44	0:05:40	0:05:40
BolderBOULDER 2009	5/25/2009	Boulder	CO	M	17	0:35:20	0:05:10	0:05:33	0:05:54	0:05:51	0:05:46	0:05:50
BolderBOULDER 2013	5/27/2013	Denver	CO	M	25	0:35:21	0:05:28	0:05:36	0:05:54	0:05:45	0:05:37	0:05:48
BolderBOULDER 2011	5/30/2011	Boulder	CO	M	43	0:35:21	0:05:32	0:05:37	0:05:48	0:05:42	0:05:38	0:05:48
BolderBOULDER 2011	5/30/2011	Boulder	CO	M	26	0:35:21	0:05:14	0:05:45	0:05:56	0:05:43	0:05:39	0:05:48
BolderBOULDER 2009	5/25/2009	Brush	CO	M	19	0:35:21	0:05:11	0:05:29	0:05:58	0:05:56	0:05:43	0:05:48
BolderBOULDER 2009	5/25/2009	Boulder	CO	M	32	0:35:21	0:05:15	0:05:37	0:05:50	0:05:49	0:05:42	0:05:49
BolderBOULDER 2010	5/31/2010	Aurora	CO	M	17	0:35:22	0:05:32	0:05:52	0:05:57	0:05:46	0:05:35	0:05:32
BolderBOULDER 2008	5/26/2008	kearney	NE	M	25	0:35:22	0:05:38	0:05:42	0:05:48	0:05:40	0:05:28	0:05:43
BolderBOULDER 2008	5/26/2008	Boulder	CO	M	19	0:35:22	0:05:22	0:05:44	0:05:52	0:05:47	0:05:34	0:05:45
BolderBOULDER 2011	5/30/2011	Denver	CO	M	22	0:35:22	0:05:21	0:05:41	0:05:52	0:05:46	0:05:40	0:05:46
BolderBOULDER 2008	5/26/2008	Thornton	CO	M	18	0:35:23	0:05:41	0:05:42	0:05:47	0:05:46	0:05:28	0:05:39
BolderBOULDER 2010	5/31/2010	Albuquerque	NM	M	32	0:35:23	0:05:24	0:05:38	0:05:57	0:05:42	0:05:41	0:05:39
BolderBOULDER 2012	5/28/2012	Houston	TX	M	20	0:35:23	0:05:40	0:05:41	0:05:54	0:05:45	0:05:28	0:05:40
BolderBOULDER 2013	5/27/2013	Lafayette	CA	M	23	0:35:23	0:05:37	0:05:45	0:05:53	0:05:45	0:05:29	0:05:40
BolderBOULDER 2010	5/31/2010	Greeley	CO	M	28	0:35:24	0:05:36	0:05:41	0:05:49	0:05:41	0:05:40	0:05:42
BolderBOULDER 2012	5/28/2012	Ft. Collins	CO	M	39	0:35:24	0:05:50	0:05:37	0:05:47	0:05:41	0:05:32	0:05:43
BolderBOULDER 2012	5/28/2012	Louisville	CO	M	31	0:35:24	0:05:51	0:05:36	0:05:49	0:05:39	0:05:35	0:05:43
BolderBOULDER 2010	5/31/2010	Fort Collins	CO	M	28	0:35:24	0:05:36	0:05:46	0:05:52	0:05:38	0:05:33	0:05:45
BolderBOULDER 2008	5/26/2008	Tokyo	UU	F	35	0:35:24	0:05:22	0:05:44	0:05:53	0:05:50	0:05:37	0:05:45
BolderBOULDER 2008	5/26/2008	Colorado Springs	CO	M	44	0:35:24	0:05:35	0:05:48	0:05:46	0:05:40	0:05:29	0:05:47
BolderBOULDER 2011	5/30/2011	Boulder	CO	M	42	0:35:24	0:05:30	0:05:39	0:05:49	0:05:45	0:05:40	0:05:47
BolderBOULDER 2010	5/31/2010	Aurora	CO	M	25	0:35:24	0:05:29	0:05:40	0:05:52	0:05:39	0:05:42	0:05:50
BolderBOULDER 2011	5/30/2011	Casper	WY	M	18	0:35:24	0:05:18	0:05:28	0:05:51	0:05:54	0:05:46	0:05:55
BolderBOULDER 2009	5/25/2009	Thornton	CO	M	23	0:35:24	0:05:03	0:05:30	0:05:47	0:05:46	0:05:36	0:06:12
BolderBOULDER 2013	5/27/2013	Boulder	CO	M	28	0:35:25	0:05:30	0:05:39	0:05:52	0:05:42	0:05:37	0:05:50
BolderBOULDER 2011	5/30/2011	Colorado Springs	CO	M	18	0:35:25	0:05:19	0:05:23	0:05:37	0:05:47	0:05:53	0:06:12
BolderBOULDER 2010	5/31/2010	Broomfield	CO	M	18	0:35:27	0:05:07	0:05:27	0:05:50	0:05:52	0:05:57	0:06:00
BolderBOULDER 2009	5/25/2009	Highlands Ranch	CO	M	18	0:35:28	0:05:36	0:05:42	0:05:46	0:05:43	0:05:36	0:05:52
BolderBOULDER 2010	5/31/2010	Boulder	CO	M	20	0:35:28	0:05:15	0:05:39	0:05:59	0:05:45	0:05:46	0:05:56
BolderBOULDER 2013	5/27/2013	Golden	CO	M	21	0:35:28	0:05:14	0:05:31	0:05:55	0:05:52	0:05:45	0:05:59
BolderBOULDER 2009	5/25/2009	Albuquerque	NM	F	36	0:35:29	0:05:21	0:05:48	0:05:54	0:05:51	0:05:37	0:05:45
BolderBOULDER 2012	5/28/2012	Frisco	CO	M	16	0:35:29	0:05:29	0:05:34	0:05:55	0:05:53	0:05:37	0:05:46
BolderBOULDER 2013	5/27/2013	Boulder	CO	M	27	0:35:29	0:05:29	0:05:38	0:05:55	0:05:48	0:05:36	0:05:49
BolderBOULDER 2009	5/25/2009	Waco	TX	M	19	0:35:29	0:05:22	0:05:44	0:05:53	0:05:46	0:05:39	0:05:49
BolderBOULDER 2009	5/25/2009	Littleton	CO	M	43	0:35:29	0:05:21	0:05:36	0:05:53	0:05:52	0:05:40	0:05:50
BolderBOULDER 2008	5/26/2008	Boulder	CO	M	29	0:35:29	0:05:11	0:05:50	0:05:48	0:05:48	0:05:39	0:05:52
BolderBOULDER 2010	5/31/2010	West Point	NY	M	22	0:35:30	0:05:59	0:05:45	0:05:47	0:05:35	0:05:28	0:05:38
BolderBOULDER 2009	5/25/2009	Waco	TX	M	20	0:35:30	0:05:22	0:05:44	0:05:54	0:05:47	0:05:34	0:05:46
BolderBOULDER 2008	5/26/2008	Tokyo	UU	M	36	0:35:30	0:05:23	0:05:45	0:05:52	0:05:50	0:05:36	0:05:47
BolderBOULDER 2013	5/27/2013	Steamboat Springs	CO	M	28	0:35:30	0:05:30	0:05:40	0:05:57	0:05:48	0:05:30	0:05:48
BolderBOULDER 2011	5/30/2011	Englewood	CO	M	28	0:35:30	0:05:32	0:05:39	0:05:50	0:05:45	0:05:38	0:05:50
BolderBOULDER 2009	5/25/2009	Centennial	CO	M	18	0:35:30	0:05:26	0:05:34	0:05:51	0:05:47	0:05:40	0:05:51
BolderBOULDER 2010	5/31/2010	Roswell	GA	M	22	0:35:31	0:05:41	0:05:45	0:05:43	0:05:47	0:05:34	0:05:49
BolderBOULDER 2011	5/30/2011	Houston	TX	M	38	0:35:31	0:05:27	0:05:37	0:05:52	0:05:48	0:05:39	0:05:51
BolderBOULDER 2012	5/28/2012	Lafayette	CO	M	21	0:35:31	0:05:29	0:05:34	0:05:46	0:05:47	0:05:42	0:05:52
BolderBOULDER 2011	5/30/2011	Boulder	CO	M	22	0:35:32	0:05:41	0:05:42	0:05:52	0:05:46	0:05:38	0:05:43
BolderBOULDER 2008	5/26/2008	Fort Collins	CO	F	23	0:35:32	0:05:32	0:05:45	0:05:51	0:05:45	0:05:30	0:05:47
BolderBOULDER 2013	5/27/2013	Fort Morgan	CO	M	18	0:35:32	0:05:32	0:05:37	0:05:51	0:05:46	0:05:39	0:05:53
BolderBOULDER 2013	5/27/2013	Broomfield	CO	F	32	0:35:32	0:05:26	0:05:42	0:05:53	0:05:45	0:05:33	0:05:54
BolderBOULDER 2012	5/28/2012	Dublin	OH	M	30	0:35:33	0:05:47	0:05:44	0:05:49	0:05:40	0:05:33	0:05:42
BolderBOULDER 2012	5/28/2012	Fort Collins	CO	M	36	0:35:33	0:05:24	0:05:36	0:05:52	0:05:52	0:05:42	0:05:48
BolderBOULDER 2008	5/26/2008	Denver	CO	M	30	0:35:33	0:05:28	0:05:44	0:05:42	0:05:51	0:05:43	0:05:50
BolderBOULDER 2009	5/25/2009	Colorado Springs CO	CO	M	33	0:35:33	0:05:18	0:05:39	0:05:58	0:05:54	0:05:37	0:05:52
BolderBOULDER 2013	5/27/2013	Denver	CO	M	18	0:35:33	0:05:07	0:05:44	0:05:58	0:05:58	0:05:40	0:05:54
BolderBOULDER 2012	5/28/2012	Kremmling	CO	M	11	0:35:33	0:05:26	0:05:37	0:05:50	0:05:49	0:05:41	0:05:54
BolderBOULDER 2013	5/27/2013	Lakewood	CO	M	26	0:35:34	0:05:52	0:05:44	0:05:54	0:05:40	0:05:30	0:05:38
BolderBOULDER 2013	5/27/2013	Boulder	CO	M	25	0:35:34	0:05:49	0:05:45	0:05:55	0:05:44	0:05:30	0:05:40
BolderBOULDER 2008	5/26/2008	House Springs	MO	M	22	0:35:34	0:05:33	0:05:40	0:05:52	0:05:50	0:05:33	0:05:46
BolderBOULDER 2010	5/31/2010	Golden	CO	M	22	0:35:34	0:05:21	0:05:53	0:06:04	0:05:51	0:05:33	0:05:46
BolderBOULDER 2009	5/25/2009	Denver	CO	M	22	0:35:34	0:05:19	0:05:43	0:05:57	0:05:50	0:05:39	0:05:46
BolderBOULDER 2010	5/31/2010	Colorado Springs	CO	M	30	0:35:34	0:05:24	0:05:46	0:05:51	0:05:47	0:05:39	0:05:49
BolderBOULDER 2009	5/25/2009	Boulder	CO	M	24	0:35:35	0:05:16	0:05:35	0:05:37	0:05:32	0:07:01	0:05:22
BolderBOULDER 2012	5/28/2012	Loveland	CO	M	19	0:35:35	0:05:25	0:05:41	0:05:57	0:05:48	0:05:45	0:05:45
BolderBOULDER 2009	5/25/2009	Fort Collins	CO	M	27	0:35:35	0:05:31	0:05:43	0:05:52	0:05:46	0:05:35	0:05:48
BolderBOULDER 2010	5/31/2010	Boulder	CO	M	29	0:35:35	0:05:29	0:05:42	0:05:52	0:05:44	0:05:39	0:05:52
BolderBOULDER 2012	5/28/2012	Denver	CO	M	37	0:35:35	0:05:53	0:05:38	0:05:41	0:05:36	0:05:33	0:05:56
BolderBOULDER 2013	5/27/2013	Longmont	CO	M	39	0:35:36	0:05:39	0:05:40	0:05:54	0:05:45	0:05:35	0:05:44
BolderBOULDER 2013	5/27/2013	Boulder	CO	M	29	0:35:36	0:05:38	0:05:36	0:05:52	0:05:49	0:05:39	0:05:46
BolderBOULDER 2008	5/26/2008	Longmont	CO	M	18	0:35:36	0:05:42	0:05:47	0:05:47	0:05:46	0:05:32	0:05:48
BolderBOULDER 2011	5/30/2011	Parker	CO	M	23	0:35:36	0:05:36	0:05:38	0:05:51	0:05:45	0:05:40	0:05:50
BolderBOULDER 2009	5/25/2009	Golden	CO	M	21	0:35:36	0:05:21	0:05:36	0:05:51	0:05:47	0:05:42	0:05:58
BolderBOULDER 2010	5/31/2010	Boulder	CO	M	28	0:35:37	0:05:39	0:05:41	0:05:53	0:05:42	0:05:37	0:05:46
BolderBOULDER 2012	5/28/2012	Boulder	CO	M	28	0:35:37	0:05:39	0:05:37	0:05:54	0:05:46	0:05:37	0:05:50
BolderBOULDER 2008	5/26/2008	Greeley	CO	M	57	0:35:37	0:05:42	0:05:44	0:05:43	0:05:43	0:05:30	0:05:51
BolderBOULDER 2012	5/28/2012	Saint Marys	PA	M	20	0:35:37	0:05:20	0:05:38	0:05:57	0:05:49	0:05:42	0:05:53
BolderBOULDER 2012	5/28/2012	Fort Collins	CO	M	30	0:35:38	0:05:42	0:05:41	0:05:58	0:05:51	0:05:33	0:05:39
BolderBOULDER 2010	5/31/2010	Fort Collins	CO	M	17	0:35:38	0:05:35	0:05:33	0:05:48	0:05:51	0:05:44	0:05:52
BolderBOULDER 2012	5/28/2012	Denver	CO	M	37	0:35:38	0:05:21	0:05:32	0:05:55	0:06:08	0:05:37	0:05:53
BolderBOULDER 2012	5/28/2012	Denver	CO	M	41	0:35:38	0:05:33	0:05:36	0:05:47	0:05:47	0:05:40	0:05:56
BolderBOULDER 2011	5/30/2011	Peyton	CO	M	18	0:35:38	0:05:11	0:05:40	0:05:58	0:05:54	0:05:44	0:05:57
BolderBOULDER 2009	5/25/2009	Boulder	CO	M	22	0:35:39	0:05:29	0:05:47	0:05:51	0:05:51	0:05:37	0:05:46
BolderBOULDER 2012	5/28/2012	Centennial	CO	M	19	0:35:39	0:05:29	0:05:28	0:05:52	0:06:00	0:05:49	0:05:51
BolderBOULDER 2013	5/27/2013	Phoenix	AZ	M	26	0:35:39	0:05:38	0:05:41	0:05:51	0:05:45	0:05:35	0:05:52
BolderBOULDER 2011	5/30/2011	Boulder	CO	M	25	0:35:39	0:05:23	0:05:38	0:05:59	0:05:51	0:05:44	0:05:56
BolderBOULDER 2008	5/26/2008	Broomfield	CO	M	16	0:35:39	0:05:15	0:05:38	0:05:52	0:05:51	0:05:46	0:05:57
BolderBOULDER 2008	5/26/2008	Boulder	CO	M	17	0:35:39	0:05:20	0:05:32	0:05:46	0:05:55	0:05:46	0:06:04
BolderBOULDER 2012	5/28/2012	Broomfield	CO	M	29	0:35:40	0:05:41	0:05:44	0:05:52	0:05:44	0:05:36	0:05:48
BolderBOULDER 2012	5/28/2012	Lafayette	CO	M	26	0:35:40	0:05:42	0:05:37	0:05:53	0:05:47	0:05:38	0:05:48
BolderBOULDER 2011	5/30/2011	Boulder	CO	M	42	0:35:40	0:05:28	0:05:45	0:05:54	0:05:49	0:05:40	0:05:48
BolderBOULDER 2009	5/25/2009	Denver	CO	M	26	0:35:40	0:05:11	0:05:43	0:06:04	0:05:53	0:05:42	0:05:51
BolderBOULDER 2008	5/26/2008	Ogallala	NE	M	18	0:35:40	0:05:30	0:05:35	0:05:51	0:05:48	0:05:41	0:05:56
BolderBOULDER 2010	5/31/2010	centennial	CO	M	32	0:35:41	0:05:39	0:05:40	0:05:52	0:05:45	0:05:46	0:05:45
BolderBOULDER 2008	5/26/2008	Denver	CO	M	21	0:35:41	0:05:30	0:05:49	0:06:00	0:05:45	0:05:30	0:05:48
BolderBOULDER 2011	5/30/2011	Cheyenne	WY	M	21	0:35:42	0:05:50	0:05:42	0:05:55	0:05:41	0:05:33	0:05:40
BolderBOULDER 2013	5/27/2013	Laramie	WY	M	20	0:35:42	0:05:26	0:05:45	0:05:51	0:05:53	0:05:41	0:05:56
BolderBOULDER 2008	5/26/2008	London United Kingdo		M	37	0:35:42	0:05:06	0:05:47	0:06:06	0:05:49	0:05:37	0:05:59
BolderBOULDER 2013	5/27/2013	Ft. Collins	CO	M	40	0:35:43	0:05:45	0:05:49	0:05:55	0:05:45	0:05:34	0:05:43
BolderBOULDER 2008	5/26/2008	Dallas	TX	M	23	0:35:43	0:05:32	0:05:47	0:05:54	0:05:52	0:05:35	0:05:44
BolderBOULDER 2008	5/26/2008	Boulder	CO	M	33	0:35:43	0:05:41	0:05:45	0:05:48	0:05:42	0:05:35	0:05:48
BolderBOULDER 2011	5/30/2011	Boulder	CO	M	31	0:35:43	0:05:16	0:05:32	0:06:03	0:06:01	0:05:47	0:05:51
BolderBOULDER 2010	5/31/2010	Casper	WY	M	17	0:35:43	0:05:28	0:05:43	0:05:57	0:05:42	0:05:38	0:05:56
BolderBOULDER 2012	5/28/2012	Fort Collins	CO	F	31	0:35:43	0:05:29	0:05:36	0:05:46	0:05:42	0:05:46	0:06:03
BolderBOULDER 2010	5/31/2010	Louisville	CO	M	18	0:35:44	0:05:57	0:05:41	0:05:48	0:05:37	0:05:37	0:05:47
BolderBOULDER 2013	5/27/2013	boulder	CO	M	28	0:35:44	0:05:16	0:05:48	0:05:59	0:05:48	0:05:43	0:05:50
BolderBOULDER 2008	5/26/2008	Colorado Springs	CO	M	36	0:35:44	0:05:37	0:05:48	0:05:49	0:05:47	0:05:37	0:05:51
BolderBOULDER 2010	5/31/2010	Boulder	CO	M	24	0:35:44	0:05:23	0:05:41	0:05:57	0:05:47	0:05:47	0:05:53
BolderBOULDER 2012	5/28/2012	Broomfield	CO	M	17	0:35:44	0:05:32	0:05:38	0:06:00	0:05:44	0:05:40	0:05:54
BolderBOULDER 2013	5/27/2013	Colorado Springs	CO	M	17	0:35:44	0:05:27	0:05:33	0:05:52	0:05:54	0:05:46	0:06:00
BolderBOULDER 2008	5/26/2008	Boulder	CO	M	32	0:35:44	0:05:16	0:05:41	0:05:51	0:05:51	0:05:41	0:06:03
BolderBOULDER 2012	5/28/2012	Boulder	CO	M	47	0:35:45	0:05:48	0:05:44	0:05:52	0:05:46	0:05:34	0:05:45
BolderBOULDER 2012	5/28/2012	Longmont	CO	M	38	0:35:45	0:05:35	0:05:36	0:05:56	0:05:48	0:05:41	0:05:48
BolderBOULDER 2011	5/30/2011	Colorado Springs	CO	M	31	0:35:45	0:05:25	0:05:47	0:05:55	0:05:50	0:05:43	0:05:51
BolderBOULDER 2012	5/28/2012	Boulder	CO	M	21	0:35:45	0:05:40	0:05:40	0:05:54	0:05:47	0:05:38	0:05:53
BolderBOULDER 2013	5/27/2013	Denver	CO	M	25	0:35:45	0:05:39	0:05:38	0:05:55	0:05:45	0:05:34	0:05:55
BolderBOULDER 2010	5/31/2010	Boulder	CO	M	41	0:35:45	0:05:29	0:05:43	0:05:54	0:05:46	0:05:43	0:05:56
BolderBOULDER 2012	5/28/2012	Westminster	CO	M	26	0:35:45	0:05:26	0:05:37	0:05:57	0:05:49	0:05:44	0:05:56
BolderBOULDER 2012	5/28/2012	Lakewood	CO	F	23	0:35:46	0:05:48	0:05:47	0:05:54	0:05:48	0:05:37	0:05:40
BolderBOULDER 2011	5/30/2011	Denver	CO	M	28	0:35:46	0:05:27	0:05:40	0:06:00	0:05:53	0:05:48	0:05:45
BolderBOULDER 2012	5/28/2012	Colorado Springs	CO	M	29	0:35:46	0:05:50	0:05:45	0:05:54	0:05:44	0:05:36	0:05:47
BolderBOULDER 2012	5/28/2012	Boulder	CO	M	18	0:35:46	0:05:51	0:05:47	0:05:52	0:05:41	0:05:30	0:05:48
BolderBOULDER 2011	5/30/2011	Hulett	WY	M	21	0:35:46	0:05:35	0:05:37	0:06:00	0:05:53	0:05:46	0:05:48
BolderBOULDER 2013	5/27/2013	Louisville	CO	M	36	0:35:46	0:05:26	0:05:40	0:05:52	0:05:48	0:05:44	0:05:57
BolderBOULDER 2008	5/26/2008	Boulder	CO	M	29	0:35:47	0:05:26	0:05:32	0:05:37	0:05:27	0:05:15	0:05:29
BolderBOULDER 2009	5/25/2009	Grand Junction	CO	M	38	0:35:47	0:05:30	0:05:47	0:05:58	0:05:54	0:05:44	0:05:42
BolderBOULDER 2012	5/28/2012	Northglenn	CO	M	27	0:35:47	0:05:42	0:05:40	0:05:54	0:05:49	0:05:40	0:05:45
BolderBOULDER 2009	5/25/2009	Waltham	MA	M	31	0:35:47	0:05:29	0:05:45	0:05:55	0:05:50	0:05:38	0:05:50
BolderBOULDER 2011	5/30/2011	Cheyenne	WY	M	22	0:35:47	0:05:37	0:05:41	0:05:49	0:05:51	0:05:42	0:05:51
BolderBOULDER 2012	5/28/2012	Broomfield	CO	M	16	0:35:47	0:05:18	0:05:41	0:06:01	0:05:54	0:05:48	0:05:54
BolderBOULDER 2009	5/25/2009	Louisville	CO	M	35	0:35:48	0:05:37	0:05:46	0:05:53	0:05:48	0:05:44	0:05:45
BolderBOULDER 2012	5/28/2012	Denver	CO	M	38	0:35:48	0:05:34	0:05:44	0:05:58	0:05:51	0:05:40	0:05:47
BolderBOULDER 2008	5/26/2008	Boulder	CO	M	36	0:35:48	0:05:18	0:05:48	0:06:00	0:05:56	0:05:43	0:05:49
BolderBOULDER 2012	5/28/2012	Thornton	CO	M	26	0:35:48	0:05:28	0:05:27	0:05:55	0:05:58	0:05:42	0:05:58
BolderBOULDER 2013	5/27/2013	Englewood	CO	M	22	0:35:49	0:05:59	0:06:02	0:05:55	0:05:44	0:05:25	0:05:35
BolderBOULDER 2012	5/28/2012	USAF Academy	CO	M	21	0:35:49	0:05:15	0:05:36	0:06:02	0:06:03	0:05:46	0:05:52
BolderBOULDER 2011	5/30/2011	Arvada	CO	M	19	0:35:49	0:05:31	0:05:42	0:05:57	0:05:51	0:05:41	0:05:55
BolderBOULDER 2008	5/26/2008	Boulder	CO	M	42	0:35:50	0:05:45	0:05:52	0:05:54	0:05:48	0:05:31	0:05:44
BolderBOULDER 2009	5/25/2009	Denver	CO	M	17	0:35:50	0:05:33	0:05:50	0:05:56	0:05:47	0:05:37	0:05:46
BolderBOULDER 2010	5/31/2010	Highlands Ranch	CO	M	17	0:35:50	0:05:19	0:05:50	0:06:08	0:05:52	0:05:42	0:05:48
BolderBOULDER 2010	5/31/2010	Westminster	CO	F	28	0:35:50	0:05:42	0:05:46	0:05:53	0:05:43	0:05:41	0:05:52
BolderBOULDER 2009	5/25/2009	Boulder	CO	M	40	0:35:50	0:05:18	0:05:44	0:05:59	0:05:53	0:05:43	0:05:54
BolderBOULDER 2010	5/31/2010	Denver	CO	M	26	0:35:50	0:05:18	0:05:45	0:06:00	0:05:50	0:05:44	0:05:57
BolderBOULDER 2008	5/26/2008	Loveland	CO	M	47	0:35:51	0:05:31	0:05:52	0:05:54	0:05:48	0:05:39	0:05:47
BolderBOULDER 2008	5/26/2008	Castle Rock	CO	M	32	0:35:51	0:05:32	0:05:51	0:05:57	0:05:51	0:05:38	0:05:51
BolderBOULDER 2012	5/28/2012	Cheyenne	WY	M	28	0:35:51	0:05:40	0:05:39	0:05:53	0:05:54	0:05:37	0:05:53
BolderBOULDER 2013	5/27/2013	Fort Collins	CO	M	18	0:35:51	0:05:48	0:05:39	0:05:51	0:05:43	0:05:39	0:05:56
BolderBOULDER 2010	5/31/2010	edmonton	AB	M	34	0:35:51	0:05:30	0:05:40	0:05:50	0:05:46	0:05:47	0:05:58
BolderBOULDER 2009	5/25/2009	Lyons	CO	M	17	0:35:52	0:05:21	0:05:42	0:06:00	0:05:56	0:05:46	0:05:53
BolderBOULDER 2008	5/26/2008	Laramie	WY	M	18	0:35:52	0:05:14	0:05:38	0:05:54	0:05:57	0:05:58	0:05:58
BolderBOULDER 2008	5/26/2008	new york	NY	M	35	0:35:52	0:05:20	0:05:46	0:05:56	0:05:52	0:05:38	0:05:59
BolderBOULDER 2012	5/28/2012	golden	CO	M	33	0:35:53	0:05:47	0:05:49	0:05:57	0:05:47	0:05:32	0:05:43
BolderBOULDER 2012	5/28/2012	Parker	CO	M	16	0:35:53	0:05:35	0:05:41	0:05:57	0:06:00	0:05:40	0:05:48
BolderBOULDER 2008	5/26/2008	cortlandt manor	NY	M	51	0:35:53	0:05:36	0:05:48	0:05:51	0:05:48	0:05:34	0:05:57
BolderBOULDER 2010	5/31/2010	Parker	CO	M	25	0:35:54	0:05:41	0:05:39	0:05:57	0:05:51	0:05:43	0:05:45
BolderBOULDER 2011	5/30/2011	Boulder	CO	M	21	0:35:54	0:05:13	0:05:32	0:06:13	0:06:15	0:05:32	0:05:46
BolderBOULDER 2009	5/25/2009	Evans	CO	M	48	0:35:54	0:05:31	0:05:55	0:05:58	0:05:45	0:05:42	0:05:47
BolderBOULDER 2012	5/28/2012	Colorado Springs	CO	M	19	0:35:54	0:05:54	0:05:37	0:05:49	0:05:45	0:05:40	0:05:51
BolderBOULDER 2011	5/30/2011	Ft. Collins	CO	M	38	0:35:54	0:05:39	0:05:40	0:05:53	0:05:49	0:05:42	0:05:51
BolderBOULDER 2011	5/30/2011	Louisville	CO	M	19	0:35:54	0:05:41	0:05:34	0:05:45	0:05:54	0:05:49	0:05:52
BolderBOULDER 2009	5/25/2009	Boulder	CO	M	19	0:35:54	0:05:16	0:05:48	0:06:03	0:05:44	0:05:55	0:05:55
BolderBOULDER 2008	5/26/2008	Denver	CO	M	37	0:35:54	0:05:37	0:05:44	0:05:48	0:05:45	0:05:40	0:05:58
BolderBOULDER 2009	5/25/2009	Golden	CO	M	23	0:35:54	0:05:16	0:05:32	0:05:59	0:05:58	0:05:48	0:06:02
BolderBOULDER 2008	5/26/2008	Lyons	CO	M	17	0:35:55	0:05:38	0:05:58	0:05:59	0:05:45	0:05:32	0:05:47
BolderBOULDER 2012	5/28/2012	Littleton	CO	M	46	0:35:55	0:05:31	0:05:41	0:05:56	0:05:58	0:05:39	0:05:53
BolderBOULDER 2008	5/26/2008	Langley	WA	M	39	0:35:55	0:05:31	0:05:39	0:05:54	0:05:58	0:05:41	0:05:53
BolderBOULDER 2012	5/28/2012	Cheyenne	WY	M	18	0:35:55	0:05:31	0:05:40	0:05:57	0:05:58	0:05:41	0:05:54
BolderBOULDER 2013	5/27/2013	Salt Lake City	UT	M	27	0:35:55	0:05:34	0:05:40	0:05:55	0:05:51	0:05:43	0:05:55
BolderBOULDER 2009	5/25/2009	Boulder	CO	M	39	0:35:55	0:05:20	0:05:37	0:05:54	0:05:53	0:05:51	0:06:00
BolderBOULDER 2010	5/31/2010	Denver	CO	M	33	0:35:56	0:05:37	0:05:46	0:05:54	0:05:47	0:05:42	0:05:50
BolderBOULDER 2011	5/30/2011	Brighton	CO	M	20	0:35:56	0:05:28	0:05:33	0:05:57	0:05:53	0:05:56	0:05:54
BolderBOULDER 2008	5/26/2008	Littleton	CO	M	42	0:35:56	0:05:31	0:05:46	0:05:55	0:05:50	0:05:40	0:05:55
BolderBOULDER 2011	5/30/2011	Boulder	CO	M	20	0:35:56	0:05:34	0:05:39	0:06:01	0:05:47	0:05:43	0:05:55
BolderBOULDER 2010	5/31/2010	Denver	CO	M	20	0:35:56	0:05:33	0:05:33	0:05:50	0:05:53	0:05:52	0:06:00
BolderBOULDER 2008	5/26/2008	Thornton	CO	M	22	0:35:57	0:05:11	0:05:38	0:05:46	0:05:53	0:06:26	0:05:44
BolderBOULDER 2011	5/30/2011	Kremmling	CO	M	10	0:35:57	0:05:37	0:05:41	0:05:56	0:05:48	0:05:43	0:05:56
BolderBOULDER 2012	5/28/2012	Durango	CO	M	37	0:35:57	0:05:27	0:05:37	0:05:55	0:05:53	0:05:45	0:05:58
BolderBOULDER 2010	5/31/2010	Arcata	CA	M	20	0:35:57	0:05:10	0:05:38	0:06:04	0:05:53	0:05:52	0:05:58
BolderBOULDER 2013	5/27/2013	Colorado Springs	CO	M	17	0:35:58	0:05:50	0:05:46	0:05:59	0:05:55	0:05:34	0:05:36
BolderBOULDER 2008	5/26/2008	Evans	CO	M	47	0:35:58	0:05:35	0:05:56	0:05:58	0:05:50	0:05:35	0:05:46
BolderBOULDER 2009	5/25/2009	West Point	NY	M	21	0:35:58	0:05:38	0:05:39	0:06:01	0:05:54	0:05:40	0:05:47
BolderBOULDER 2009	5/25/2009	Colorado Springs	CO	M	27	0:35:58	0:05:39	0:05:40	0:06:01	0:05:53	0:05:40	0:05:48
BolderBOULDER 2012	5/28/2012	Boulder	CO	M	31	0:35:58	0:05:36	0:05:42	0:05:54	0:05:51	0:05:44	0:05:53
BolderBOULDER 2011	5/30/2011	Boulder	CO	M	30	0:35:58	0:05:33	0:05:45	0:05:54	0:05:47	0:05:44	0:05:58
BolderBOULDER 2010	5/31/2010	Scottsbluff	NE	M	36	0:35:58	0:05:38	0:05:43	0:05:53	0:05:49	0:05:46	0:05:58
BolderBOULDER 2009	5/25/2009	Berthoud	CO	M	45	0:35:58	0:05:29	0:05:41	0:05:55	0:05:50	0:05:44	0:05:59
BolderBOULDER 2009	5/25/2009	Seattle	WA	M	31	0:35:59	0:05:34	0:05:53	0:06:00	0:05:54	0:05:40	0:05:43
BolderBOULDER 2013	5/27/2013	Louisville	CO	M	34	0:35:59	0:05:34	0:05:43	0:05:59	0:05:56	0:05:43	0:05:48
BolderBOULDER 2013	5/27/2013	Boulder	CO	M	29	0:35:59	0:05:50	0:05:51	0:05:51	0:05:44	0:05:35	0:05:50
BolderBOULDER 2008	5/26/2008	Greenwood Village	CO	M	31	0:35:59	0:05:33	0:05:50	0:05:55	0:05:48	0:05:38	0:05:52
BolderBOULDER 2013	5/27/2013	Boulder	CO	F	24	0:35:59	0:05:30	0:05:40	0:06:00	0:05:59	0:05:45	0:05:54
BolderBOULDER 2013	5/27/2013	Colorado Springs	CO	F	34	0:35:59	0:05:30	0:05:45	0:06:00	0:05:50	0:05:41	0:05:55
BolderBOULDER 2011	5/30/2011	Louisville	CO	M	34	0:35:59	0:05:34	0:05:42	0:05:49	0:05:48	0:05:46	0:06:00
BolderBOULDER 2013	5/27/2013	Boulder	CO	M	23	0:35:59	0:05:40	0:05:38	0:05:52	0:05:52	0:05:41	0:06:02
BolderBOULDER 2013	5/27/2013	Woodland Hills	UT	M	15	0:35:59	0:05:06	0:05:39	0:05:56	0:06:00	0:05:55	0:06:03
BolderBOULDER 2012	5/28/2012	Flagstaff	AZ	M	29	0:36:00	0:05:39	0:05:47	0:06:04	0:05:50	0:05:42	0:05:46
BolderBOULDER 2009	5/25/2009	Fruita	CO	M	42	0:36:00	0:05:35	0:05:51	0:05:57	0:05:50	0:05:40	0:05:48
BolderBOULDER 2008	5/26/2008	Littleton	CO	M	22	0:36:00	0:05:38	0:05:35	0:05:48	0:05:46	0:05:34	0:05:51
BolderBOULDER 2008	5/26/2008	Littleton	CO	M	19	0:36:00	0:05:19	0:05:40	0:05:47	0:06:15	0:05:50	0:05:52
BolderBOULDER 2009	5/25/2009	Highlands Ranch	CO	M	32	0:36:00	0:05:48	0:05:46	0:05:54	0:05:41	0:05:41	0:05:54
BolderBOULDER 2009	5/25/2009	Littleton	CO	M	17	0:36:00	0:05:18	0:05:35	0:05:59	0:05:58	0:05:51	0:05:56
BolderBOULDER 2008	5/26/2008	Boulder	CO	M	29	0:36:00	0:05:17	0:05:44	0:05:57	0:05:56	0:05:44	0:06:00
BolderBOULDER 2010	5/31/2010	Cheyenne	WY	M	45	0:36:01	0:05:36	0:05:47	0:05:58	0:05:55	0:05:47	0:05:46
BolderBOULDER 2010	5/31/2010	Denver	CO	M	31	0:36:01	0:05:47	0:05:50	0:05:59	0:05:47	0:05:40	0:05:47
BolderBOULDER 2009	5/25/2009	Laramie	WY	M	21	0:36:01	0:05:32	0:05:43	0:05:57	0:05:58	0:05:45	0:05:50
BolderBOULDER 2013	5/27/2013	Boulder	CO	M	33	0:36:01	0:05:36	0:05:41	0:05:58	0:05:56	0:05:41	0:05:52
BolderBOULDER 2012	5/28/2012	Boulder	CO	F	38	0:36:01	0:05:27	0:05:39	0:06:05	0:05:55	0:05:41	0:05:54
BolderBOULDER 2008	5/26/2008	Cheyenne	WY	M	18	0:36:01	0:05:21	0:05:44	0:06:02	0:05:55	0:05:45	0:05:55
BolderBOULDER 2013	5/27/2013	Louisville	CO	M	19	0:36:02	0:05:54	0:05:52	0:06:00	0:05:50	0:05:40	0:05:37
BolderBOULDER 2009	5/25/2009	Golden	CO	M	33	0:36:02	0:05:29	0:05:47	0:05:57	0:05:53	0:05:42	0:05:54
BolderBOULDER 2010	5/31/2010	Thornton	CO	F	26	0:36:02	0:05:32	0:05:48	0:05:57	0:05:48	0:05:43	0:05:55
BolderBOULDER 2011	5/30/2011	Paso Robles	CA	M	28	0:36:02	0:05:30	0:05:44	0:05:59	0:05:52	0:05:48	0:05:56
BolderBOULDER 2010	5/31/2010	Colorado Springs	CO	M	38	0:36:02	0:05:23	0:05:42	0:05:56	0:05:57	0:05:48	0:05:58
BolderBOULDER 2012	5/28/2012	Gunnison	CO	M	24	0:36:02	0:05:26	0:05:38	0:06:07	0:05:52	0:05:36	0:06:02
BolderBOULDER 2009	5/25/2009	Golden	CO	M	19	0:36:02	0:05:25	0:05:40	0:05:57	0:05:55	0:05:43	0:06:04
BolderBOULDER 2009	5/25/2009	Denver	CO	M	19	0:36:02	0:05:20	0:05:34	0:05:53	0:05:56	0:05:54	0:06:04
BolderBOULDER 2008	5/26/2008	Pueblo West	CO	M	15	0:36:03	0:05:25	0:05:50	0:05:59	0:05:58	0:05:46	0:05:54
BolderBOULDER 2008	5/26/2008	Centennial	CO	M	19	0:36:03	0:05:18	0:05:47	0:06:00	0:05:54	0:05:45	0:05:58
BolderBOULDER 2012	5/28/2012	Denver	CO	M	24	0:36:03	0:05:28	0:05:44	0:05:59	0:05:57	0:05:41	0:10:31
BolderBOULDER 2009	5/25/2009	Littleton	CO	M	19	0:36:04	0:05:41	0:05:40	0:05:50	0:05:55	0:05:49	0:05:48
BolderBOULDER 2010	5/31/2010	Santa Barbara	CA	M	18	0:36:04	0:05:21	0:05:50	0:06:04	0:05:56	0:05:53	0:05:50
BolderBOULDER 2009	5/25/2009	Denver	CO	M	31	0:36:04	0:05:26	0:05:50	0:06:01	0:05:56	0:05:41	0:05:51
BolderBOULDER 2011	5/30/2011	Orchard	CO	M	29	0:36:04	0:05:34	0:05:39	0:05:52	0:05:57	0:05:52	0:05:52
BolderBOULDER 2008	5/26/2008	Brush	CO	M	18	0:36:04	0:05:45	0:05:47	0:05:49	0:05:55	0:05:35	0:05:53
BolderBOULDER 2009	5/25/2009	Boulder	CO	F	45	0:36:04	0:05:34	0:05:49	0:05:55	0:05:47	0:05:40	0:05:53
BolderBOULDER 2010	5/31/2010	Longmont	CO	M	36	0:36:04	0:05:41	0:05:45	0:05:54	0:05:43	0:05:45	0:05:56
BolderBOULDER 2012	5/28/2012	Boulder	CO	M	15	0:36:04	0:05:32	0:05:49	0:05:56	0:05:51	0:05:45	0:05:56
BolderBOULDER 2013	5/27/2013	Castle Pines	CO	M	16	0:36:05	0:05:42	0:05:45	0:06:02	0:05:59	0:05:39	0:05:49
BolderBOULDER 2009	5/25/2009	Denver	CO	M	24	0:36:05	0:05:30	0:05:48	0:06:03	0:05:50	0:05:44	0:05:51
BolderBOULDER 2009	5/25/2009	Boulder	CO	M	38	0:36:05	0:05:36	0:05:47	0:05:58	0:05:49	0:05:40	0:05:52
BolderBOULDER 2013	5/27/2013	Boulder	CO	M	30	0:36:05	0:05:41	0:05:45	0:05:54	0:05:53	0:05:46	0:05:52
BolderBOULDER 2012	5/28/2012	boulder	CO	M	27	0:36:05	0:05:22	0:05:46	0:05:59	0:05:58	0:05:47	0:05:52
BolderBOULDER 2008	5/26/2008	Tokyo	UU	F	26	0:36:05	0:05:23	0:05:53	0:06:02	0:05:53	0:05:39	0:05:53
BolderBOULDER 2010	5/31/2010	Laramie	WY	M	18	0:36:05	0:05:18	0:05:51	0:06:03	0:05:51	0:05:49	0:05:53
BolderBOULDER 2013	5/27/2013	Kearney	NE	M	19	0:36:05	0:05:36	0:05:39	0:05:57	0:05:56	0:05:46	0:05:54
BolderBOULDER 2011	5/30/2011	Boulder	CO	M	28	0:36:05	0:05:35	0:05:37	0:05:59	0:05:58	0:05:48	0:05:54
BolderBOULDER 2013	5/27/2013	Denver	CO	M	28	0:36:05	0:05:47	0:05:46	0:05:57	0:05:47	0:05:37	0:05:55
BolderBOULDER 2013	5/27/2013	Carpenter	WY	M	19	0:36:05	0:05:14	0:05:45	0:06:07	0:06:01	0:05:49	0:05:55
BolderBOULDER 2010	5/31/2010	Denver	CO	M	21	0:36:05	0:05:20	0:05:48	0:06:04	0:05:56	0:05:48	0:05:56
BolderBOULDER 2009	5/25/2009	Brookings	SD	M	21	0:36:05	0:05:09	0:05:43	0:06:08	0:06:02	0:05:48	0:06:00
BolderBOULDER 2011	5/30/2011	Denver	CO	M	37	0:36:06	0:05:35	0:05:42	0:05:58	0:05:53	0:05:47	0:05:55
BolderBOULDER 2013	5/27/2013	Castle Rock	CO	M	18	0:36:07	0:05:50	0:05:44	0:06:03	0:05:54	0:05:38	0:05:44
BolderBOULDER 2010	5/31/2010	Windsor	CO	F	31	0:36:07	0:05:35	0:05:48	0:06:00	0:05:54	0:05:47	0:05:50
BolderBOULDER 2009	5/25/2009	Laramie	WY	M	17	0:36:07	0:05:19	0:05:53	0:06:04	0:05:57	0:05:46	0:05:52
BolderBOULDER 2013	5/27/2013	Boulder	CO	F	26	0:36:07	0:05:31	0:05:43	0:06:01	0:05:58	0:05:44	0:05:53
BolderBOULDER 2008	5/26/2008	Cheyenne	WY	M	23	0:36:07	0:05:29	0:05:43	0:05:54	0:06:00	0:05:38	0:06:02
BolderBOULDER 2012	5/28/2012	Denver	CO	M	21	0:36:07	0:05:26	0:05:34	0:05:49	0:05:53	0:05:56	0:06:03
BolderBOULDER 2013	5/27/2013	Colorado springs	CO	M	17	0:36:08	0:05:52	0:05:54	0:06:04	0:05:55	0:05:30	0:05:37
BolderBOULDER 2013	5/27/2013	Fort Collins	CO	M	37	0:36:08	0:05:44	0:05:49	0:06:00	0:05:52	0:05:35	0:05:51
BolderBOULDER 2011	5/30/2011	Denver	CO	M	32	0:36:08	0:05:40	0:05:47	0:05:55	0:05:57	0:05:45	0:05:51
BolderBOULDER 2009	5/25/2009	Denver	CO	M	28	0:36:08	0:05:27	0:05:44	0:06:01	0:05:58	0:05:46	0:05:53
BolderBOULDER 2012	5/28/2012	Boulder	CO	M	29	0:36:08	0:05:35	0:05:43	0:05:56	0:05:56	0:05:51	0:05:53
BolderBOULDER 2009	5/25/2009	Colorado Springs	CO	M	37	0:36:08	0:05:08	0:05:35	0:06:18	0:06:00	0:05:52	0:05:56
BolderBOULDER 2011	5/30/2011	Aurora	CO	M	31	0:36:08	0:05:41	0:05:34	0:05:52	0:05:52	0:05:51	0:06:00
BolderBOULDER 2012	5/28/2012	Boulder	CO	M	18	0:36:09	0:05:49	0:05:44	0:05:58	0:05:55	0:05:48	0:05:51
BolderBOULDER 2010	5/31/2010	Boulder	CO	M	25	0:36:09	0:05:37	0:05:45	0:05:55	0:05:50	0:05:47	0:05:56
BolderBOULDER 2011	5/30/2011	Boulder	CO	F	25	0:36:09	0:05:36	0:05:41	0:05:57	0:05:55	0:05:47	0:05:57
BolderBOULDER 2012	5/28/2012	Aurora	CO	M	32	0:36:09	0:05:38	0:05:33	0:05:54	0:05:56	0:05:45	0:06:04
BolderBOULDER 2013	5/27/2013	Broomfield	CO	M	18	0:36:10	0:05:54	0:05:52	0:06:00	0:05:48	0:05:41	0:05:40
BolderBOULDER 2012	5/28/2012	Boulder	CO	M	17	0:36:10	0:05:51	0:05:51	0:06:02	0:05:54	0:05:46	0:05:43
BolderBOULDER 2013	5/27/2013	Aurora	CO	M	28	0:36:10	0:05:42	0:05:49	0:06:02	0:05:57	0:05:38	0:05:49
BolderBOULDER 2008	5/26/2008	Golden	CO	M	32	0:36:10	0:05:30	0:05:47	0:05:54	0:05:50	0:05:43	0:06:00
BolderBOULDER 2013	5/27/2013	Laramie	WY	M	23	0:36:11	0:06:00	0:05:59	0:06:00	0:05:51	0:05:37	0:05:34
BolderBOULDER 2010	5/31/2010	Austin	TX	M	29	0:36:11	0:05:39	0:05:46	0:05:56	0:05:49	0:05:49	0:05:54
BolderBOULDER 2013	5/27/2013	Boulder	CO	M	20	0:36:11	0:05:34	0:05:47	0:05:58	0:05:56	0:05:42	0:05:57
BolderBOULDER 2009	5/25/2009	Aurora	CO	M	19	0:36:11	0:05:15	0:05:42	0:05:58	0:06:06	0:05:56	0:05:57
BolderBOULDER 2012	5/28/2012	Boulder	CO	M	29	0:36:12	0:05:36	0:05:42	0:05:58	0:05:56	0:05:44	0:05:57
BolderBOULDER 2009	5/25/2009	Colorado Springs	CO	M	36	0:36:12	0:05:16	0:05:46	0:06:05	0:05:58	0:05:49	0:05:57
BolderBOULDER 2008	5/26/2008	Boulder	CO	M	27	0:36:12	0:05:46	0:05:47	0:05:53	0:05:47	0:05:39	0:05:59
BolderBOULDER 2013	5/27/2013	Fort Collins	CO	M	18	0:36:12	0:05:36	0:05:40	0:05:56	0:05:53	0:05:46	0:06:09
BolderBOULDER 2008	5/26/2008	Aurora	CO	M	18	0:36:13	0:05:32	0:05:51	0:05:56	0:05:54	0:05:50	0:05:54
BolderBOULDER 2009	5/25/2009	Denver	CO	M	26	0:36:13	0:05:32	0:05:47	0:05:57	0:05:53	0:05:47	0:05:56
BolderBOULDER 2012	5/28/2012	Boulder	CO	M	19	0:36:13	0:05:19	0:05:47	0:06:07	0:06:02	0:05:52	0:05:56
BolderBOULDER 2012	5/28/2012	Dillon	CO	M	28	0:36:14	0:05:24	0:05:43	0:06:10	0:06:05	0:05:48	0:05:53
BolderBOULDER 2009	5/25/2009	Fort Collins	CO	M	36	0:36:14	0:05:40	0:05:44	0:05:58	0:05:49	0:05:42	0:05:59
BolderBOULDER 2012	5/28/2012	Boulder	CO	M	20	0:36:14	0:05:24	0:05:46	0:06:03	0:05:58	0:05:48	0:06:02
BolderBOULDER 2008	5/26/2008	Walnut Creek	CA	M	22	0:36:15	0:05:48	0:06:09	0:06:17	0:05:52	0:05:09	0:05:40
BolderBOULDER 2013	5/27/2013	Boulder	CO	M	16	0:36:15	0:05:26	0:05:42	0:06:05	0:05:58	0:05:48	0:06:01
BolderBOULDER 2012	5/28/2012	Little Rock	AR	M	36	0:36:15	0:05:32	0:05:39	0:06:04	0:05:57	0:05:41	0:06:02
BolderBOULDER 2011	5/30/2011	Centennial	CO	M	16	0:36:15	0:05:43	0:05:45	0:05:46	0:05:52	0:05:51	0:06:02
BolderBOULDER 2009	5/25/2009	Centennial	CO	M	17	0:36:16	0:05:40	0:05:54	0:06:05	0:05:57	0:05:48	0:05:40
BolderBOULDER 2013	5/27/2013	Fountain	CO	M	21	0:36:16	0:05:57	0:05:56	0:05:57	0:05:53	0:05:35	0:05:43
BolderBOULDER 2011	5/30/2011	fort collins	CO	M	28	0:36:16	0:05:45	0:05:50	0:05:55	0:05:53	0:05:50	0:05:52
BolderBOULDER 2012	5/28/2012	Lafayette	CO	M	17	0:36:16	0:05:38	0:05:39	0:05:54	0:06:07	0:05:55	0:05:54
BolderBOULDER 2009	5/25/2009	Lone Tree	CO	M	16	0:36:16	0:05:06	0:05:39	0:06:03	0:06:04	0:05:54	0:06:08
BolderBOULDER 2009	5/25/2009	Bailey	CO	F	31	0:36:17	0:05:31	0:05:46	0:06:00	0:05:53	0:05:46	0:05:56
BolderBOULDER 2010	5/31/2010	Longmont	CO	F	39	0:36:17	0:05:24	0:05:50	0:06:01	0:05:54	0:05:49	0:05:58
BolderBOULDER 2012	5/28/2012	Erie	CO	M	46	0:36:17	0:05:41	0:05:47	0:05:52	0:05:53	0:05:43	0:06:01
BolderBOULDER 2008	5/26/2008	Centennial	CO	M	17	0:36:17	0:05:28	0:05:41	0:05:59	0:06:00	0:05:47	0:06:03
BolderBOULDER 2012	5/28/2012	Kearney	NE	M	17	0:36:17	0:05:13	0:05:32	0:05:57	0:05:58	0:06:02	0:06:05
BolderBOULDER 2010	5/31/2010	Louisville	CO	M	17	0:36:18	0:05:54	0:05:57	0:06:05	0:05:51	0:05:40	0:05:38
BolderBOULDER 2012	5/28/2012	Boulder	CO	F	24	0:36:18	0:05:38	0:05:48	0:06:00	0:05:54	0:05:47	0:05:51
BolderBOULDER 2011	5/30/2011	Highlands Ranch	CO	M	18	0:36:18	0:05:37	0:05:53	0:06:02	0:05:59	0:05:44	0:05:53
BolderBOULDER 2013	5/27/2013	Boulder	CO	M	18	0:36:18	0:05:37	0:05:45	0:06:06	0:05:57	0:05:49	0:05:54
BolderBOULDER 2010	5/31/2010	Boulder	CO	M	19	0:36:18	0:05:38	0:05:43	0:05:55	0:05:53	0:05:52	0:05:58
BolderBOULDER 2012	5/28/2012	Colorado Springs	CO	M	16	0:36:18	0:05:41	0:05:40	0:05:58	0:05:54	0:05:45	0:06:03
BolderBOULDER 2011	5/30/2011	Fort Collins	CO	F	27	0:36:18	0:05:35	0:05:48	0:05:56	0:05:50	0:05:48	0:06:03
BolderBOULDER 2013	5/27/2013	Lakewood	CO	M	17	0:36:19	0:05:50	0:05:44	0:06:07	0:06:13	0:05:38	0:05:34
BolderBOULDER 2012	5/28/2012	Denver	CO	M	24	0:36:19	0:05:47	0:05:54	0:06:04	0:05:56	0:05:43	0:05:41
BolderBOULDER 2013	5/27/2013	Louisville	CO	M	36	0:36:19	0:05:46	0:05:48	0:06:04	0:05:59	0:05:40	0:05:45
BolderBOULDER 2012	5/28/2012	Boulder	CO	M	21	0:36:19	0:05:59	0:05:50	0:05:55	0:05:53	0:05:38	0:05:48
BolderBOULDER 2010	5/31/2010	Vandalia	IL	M	19	0:36:19	0:05:32	0:05:41	0:06:01	0:05:57	0:05:53	0:05:58
BolderBOULDER 2010	5/31/2010	Sheboygan Falls	WI	M	24	0:36:19	0:05:35	0:05:47	0:06:04	0:05:54	0:05:44	0:06:00
BolderBOULDER 2009	5/25/2009	Denver	CO	M	31	0:36:19	0:05:22	0:05:42	0:05:59	0:05:57	0:05:47	0:06:06
BolderBOULDER 2013	5/27/2013	Thornton	CO	M	17	0:36:21	0:06:03	0:06:08	0:05:55	0:05:48	0:05:29	0:05:48
BolderBOULDER 2012	5/28/2012	Fort Collins	CO	M	23	0:36:21	0:05:53	0:06:01	0:05:56	0:05:52	0:05:40	0:05:48
BolderBOULDER 2010	5/31/2010	Colorado Springs	CO	M	19	0:36:21	0:05:57	0:05:41	0:05:56	0:05:52	0:05:49	0:05:52
BolderBOULDER 2011	5/30/2011	Colorado Springs	CO	M	39	0:36:21	0:05:41	0:05:54	0:06:03	0:05:54	0:05:46	0:05:54
BolderBOULDER 2008	5/26/2008	Niwot	CO	M	18	0:36:21	0:05:22	0:05:45	0:06:07	0:06:03	0:05:44	0:06:01
BolderBOULDER 2012	5/28/2012	Flagstaff	AZ	M	21	0:36:21	0:05:34	0:05:39	0:05:58	0:05:56	0:05:50	0:06:04
BolderBOULDER 2011	5/30/2011	Denver	CO	M	36	0:36:21	0:05:27	0:05:45	0:05:57	0:05:56	0:05:55	0:06:04
BolderBOULDER 2010	5/31/2010	Fort COllins	CO	M	27	0:36:22	0:05:53	0:05:53	0:06:01	0:05:49	0:05:46	0:05:48
BolderBOULDER 2009	5/25/2009	Longmont	CO	M	17	0:36:22	0:05:28	0:05:49	0:06:07	0:06:00	0:05:55	0:05:48
BolderBOULDER 2008	5/26/2008	Highlands Ranch	CO	M	18	0:36:22	0:05:36	0:05:52	0:06:00	0:05:58	0:05:42	0:05:55
BolderBOULDER 2009	5/25/2009	Boulder	CO	M	17	0:36:22	0:05:20	0:05:44	0:05:57	0:06:04	0:05:56	0:06:04
BolderBOULDER 2008	5/26/2008	Denver	CO	M	25	0:36:23	0:05:44	0:06:02	0:06:05	0:05:59	0:05:37	0:05:38
BolderBOULDER 2009	5/25/2009	Westminster	CO	M	43	0:36:23	0:05:44	0:05:56	0:06:02	0:05:55	0:05:41	0:05:48
BolderBOULDER 2008	5/26/2008	Westminster	CO	M	42	0:36:23	0:05:43	0:05:59	0:06:00	0:05:54	0:05:38	0:05:50
BolderBOULDER 2012	5/28/2012	Denver	CO	M	41	0:36:23	0:05:56	0:05:54	0:05:58	0:05:50	0:05:40	0:05:50
BolderBOULDER 2010	5/31/2010	Boulder	CO	M	18	0:36:23	0:05:53	0:05:51	0:05:59	0:05:49	0:05:43	0:05:55
BolderBOULDER 2010	5/31/2010	Boulder	CO	M	35	0:36:23	0:05:43	0:05:51	0:06:00	0:05:50	0:05:50	0:05:55
BolderBOULDER 2011	5/30/2011	Boulder	CO	M	22	0:36:23	0:05:33	0:05:44	0:05:59	0:05:56	0:05:50	0:05:59
BolderBOULDER 2011	5/30/2011	Cheyenne	WY	M	26	0:36:24	0:05:27	0:06:00	0:06:04	0:05:55	0:05:52	0:05:52
BolderBOULDER 2012	5/28/2012	Colorado Springs	CO	M	40	0:36:24	0:05:40	0:05:51	0:06:01	0:05:56	0:05:48	0:05:56
BolderBOULDER 2011	5/30/2011	Denver	CO	M	31	0:36:24	0:05:33	0:05:49	0:05:58	0:05:53	0:05:51	0:06:02
BolderBOULDER 2008	5/26/2008	Superior	CO	M	16	0:36:24	0:05:12	0:05:59	0:06:05	0:05:58	0:05:43	0:06:09
BolderBOULDER 2009	5/25/2009	Casper	WY	M	16	0:36:25	0:05:43	0:05:53	0:06:02	0:06:01	0:05:40	0:05:45
BolderBOULDER 2011	5/30/2011	Boulder	CO	M	20	0:36:25	0:05:47	0:05:41	0:05:57	0:05:51	0:05:55	0:05:58
BolderBOULDER 2011	5/30/2011	Comstock Park	MI	M	21	0:36:25	0:05:37	0:05:42	0:05:59	0:05:56	0:05:53	0:06:01
BolderBOULDER 2011	5/30/2011	Centennial	CO	M	19	0:36:25	0:05:21	0:05:42	0:06:04	0:05:58	0:05:56	0:06:08
BolderBOULDER 2011	5/30/2011	Louisville	CO	M	33	0:36:26	0:05:44	0:05:57	0:06:08	0:05:51	0:05:45	0:05:45
BolderBOULDER 2012	5/28/2012	Boulder	CO	M	29	0:36:26	0:06:11	0:05:47	0:06:03	0:05:50	0:05:39	0:05:50
BolderBOULDER 2008	5/26/2008	Longmont	CO	M	15	0:36:26	0:05:45	0:05:56	0:06:03	0:05:52	0:05:40	0:05:52
BolderBOULDER 2013	5/27/2013	Colorado Springs	CO	M	18	0:36:26	0:05:52	0:05:47	0:06:00	0:05:55	0:05:43	0:05:52
BolderBOULDER 2012	5/28/2012	Denver	CO	M	27	0:36:26	0:05:34	0:05:49	0:06:03	0:06:00	0:05:46	0:05:56
BolderBOULDER 2013	5/27/2013	Boulder	CO	M	48	0:36:26	0:05:42	0:05:47	0:05:56	0:05:59	0:05:48	0:05:56
BolderBOULDER 2012	5/28/2012	Fair Haven	NJ	M	35	0:36:26	0:05:51	0:05:46	0:05:59	0:05:52	0:05:40	0:06:00
BolderBOULDER 2010	5/31/2010	Greeley	CO	M	59	0:36:26	0:05:44	0:05:47	0:05:56	0:05:51	0:05:44	0:06:03
BolderBOULDER 2013	5/27/2013	Pine Bluffs	WY	M	19	0:36:27	0:05:52	0:05:59	0:06:02	0:05:55	0:05:42	0:05:44
BolderBOULDER 2008	5/26/2008	Centennial	CO	M	46	0:36:27	0:05:44	0:06:00	0:05:59	0:05:52	0:05:41	0:05:53
BolderBOULDER 2008	5/26/2008	Boulder	CO	M	41	0:36:27	0:05:39	0:05:54	0:05:54	0:05:51	0:05:41	0:06:05
BolderBOULDER 2012	5/28/2012	Lincoln	NE	M	29	0:36:28	0:05:58	0:05:52	0:05:53	0:05:50	0:05:41	0:05:53
BolderBOULDER 2009	5/25/2009	Aurora	CO	M	16	0:36:28	0:05:24	0:05:55	0:06:10	0:06:01	0:05:54	0:05:53
BolderBOULDER 2011	5/30/2011	Boulder	CO	M	46	0:36:28	0:05:49	0:05:53	0:06:02	0:05:51	0:05:41	0:05:54
BolderBOULDER 2008	5/26/2008	Longmont	CO	M	22	0:36:28	0:05:48	0:05:59	0:05:56	0:05:52	0:05:40	0:05:56
BolderBOULDER 2009	5/25/2009	Indian Hills	CO	F	25	0:36:28	0:05:34	0:05:51	0:06:00	0:05:55	0:05:49	0:05:57
BolderBOULDER 2009	5/25/2009	Boulder	CO	M	34	0:36:28	0:05:33	0:05:49	0:06:00	0:05:58	0:05:52	0:05:59
BolderBOULDER 2008	5/26/2008	Boulder	CO	M	16	0:36:28	0:05:23	0:05:58	0:06:08	0:06:01	0:05:46	0:06:01
BolderBOULDER 2008	5/26/2008	Wiggins	CO	M	19	0:36:28	0:05:40	0:05:53	0:05:52	0:05:56	0:05:42	0:06:06
BolderBOULDER 2011	5/30/2011	Colorado Springs	CO	M	33	0:36:28	0:05:26	0:05:36	0:06:00	0:05:59	0:05:52	0:06:11
BolderBOULDER 2008	5/26/2008	Denver	CO	M	19	0:36:29	0:05:25	0:05:54	0:06:07	0:06:08	0:05:48	0:05:51
BolderBOULDER 2008	5/26/2008	Superior	CO	M	47	0:36:29	0:05:49	0:05:59	0:05:58	0:05:52	0:05:36	0:05:53
BolderBOULDER 2008	5/26/2008	Denver	CO	M	18	0:36:29	0:05:36	0:05:52	0:06:00	0:05:47	0:05:44	0:06:05
BolderBOULDER 2013	5/27/2013	Loveland	CO	M	20	0:36:29	0:05:17	0:05:34	0:06:08	0:06:14	0:05:54	0:06:05
BolderBOULDER 2008	5/26/2008	Fort Collins	CO	M	24	0:36:30	0:05:48	0:06:03	0:06:01	0:05:50	0:05:41	0:05:44
BolderBOULDER 2008	5/26/2008	Boulder	CO	M	29	0:36:30	0:05:25	0:05:47	0:06:01	0:06:02	0:05:56	0:05:59
BolderBOULDER 2013	5/27/2013	Boulder	CO	M	19	0:36:30	0:05:37	0:05:45	0:06:06	0:05:57	0:05:50	0:06:03
BolderBOULDER 2009	5/25/2009	Portland	OR	M	38	0:36:30	0:05:21	0:05:52	0:06:05	0:06:00	0:05:53	0:06:03
BolderBOULDER 2012	5/28/2012	Boulder	CO	M	17	0:36:31	0:05:51	0:05:51	0:06:02	0:05:53	0:05:46	0:05:51
BolderBOULDER 2012	5/28/2012	Louisville	CO	M	38	0:36:31	0:05:33	0:05:40	0:06:06	0:06:06	0:05:54	0:05:54
BolderBOULDER 2008	5/26/2008	Lakewood	CO	M	45	0:36:31	0:05:24	0:05:48	0:06:10	0:06:01	0:05:52	0:05:57
BolderBOULDER 2010	5/31/2010	Lakewood	CO	M	17	0:36:31	0:05:50	0:05:46	0:05:58	0:05:49	0:05:47	0:05:59
BolderBOULDER 2010	5/31/2010	Boulder	CO	M	32	0:36:31	0:05:41	0:05:48	0:05:55	0:05:54	0:05:53	0:05:59
BolderBOULDER 2012	5/28/2012	Lyons	CO	M	16	0:36:31	0:05:36	0:05:47	0:06:01	0:05:54	0:05:46	0:06:08
BolderBOULDER 2008	5/26/2008	Denver	CO	M	26	0:36:32	0:05:46	0:06:05	0:06:02	0:05:53	0:05:40	0:05:51
BolderBOULDER 2008	5/26/2008	Eldersburg	MD	M	30	0:36:32	0:05:41	0:05:59	0:06:01	0:05:57	0:05:41	0:05:52
BolderBOULDER 2009	5/25/2009	Albuquerque	NM	F	22	0:36:32	0:05:30	0:05:53	0:06:07	0:06:00	0:05:49	0:05:56
BolderBOULDER 2008	5/26/2008	Kearney	NE	M	22	0:36:32	0:05:38	0:05:46	0:06:04	0:06:01	0:05:40	0:05:58
BolderBOULDER 2008	5/26/2008	Arvada	CO	M	16	0:36:32	0:05:24	0:05:50	0:05:59	0:06:03	0:05:51	0:06:07
BolderBOULDER 2012	5/28/2012	Colorado Springs	CO	M	41	0:36:32	0:05:20	0:05:42	0:06:06	0:06:05	0:05:53	0:06:07
BolderBOULDER 2010	5/31/2010	Aurora	CO	M	16	0:36:32	0:05:33	0:05:51	0:05:56	0:05:49	0:05:56	0:06:08
BolderBOULDER 2011	5/30/2011	Boulder	CO	M	32	0:36:33	0:05:55	0:05:47	0:05:49	0:05:55	0:05:52	0:05:56
BolderBOULDER 2008	5/26/2008	Boulder	CO	M	26	0:36:33	0:05:44	0:05:53	0:05:54	0:05:55	0:05:46	0:05:58
BolderBOULDER 2010	5/31/2010	Niwot	CO	M	21	0:36:33	0:05:42	0:05:53	0:06:00	0:05:55	0:05:53	0:05:58
BolderBOULDER 2008	5/26/2008	Colorado Springsf	CO	M	18	0:36:33	0:05:21	0:05:50	0:05:56	0:06:04	0:05:57	0:06:10
BolderBOULDER 2010	5/31/2010	Salida	CO	M	31	0:36:34	0:05:59	0:05:59	0:06:06	0:05:46	0:05:40	0:05:49
BolderBOULDER 2011	5/30/2011	Lafayette	CO	M	16	0:36:34	0:05:40	0:05:43	0:06:05	0:06:00	0:05:55	0:05:57
BolderBOULDER 2011	5/30/2011	Greenwich	CT	M	27	0:36:34	0:05:35	0:05:48	0:06:08	0:05:54	0:05:45	0:06:03
BolderBOULDER 2013	5/27/2013	Colorado Springs	CO	M	42	0:36:34	0:05:18	0:05:41	0:06:04	0:06:03	0:06:01	0:06:06
BolderBOULDER 2013	5/27/2013	Erie	CO	M	18	0:36:34	0:05:43	0:05:47	0:06:00	0:05:53	0:05:48	0:06:08
BolderBOULDER 2013	5/27/2013	Broomfield	CO	M	31	0:36:35	0:06:01	0:05:58	0:06:00	0:05:56	0:05:36	0:05:47
BolderBOULDER 2010	5/31/2010	Kearney	NE	M	32	0:36:35	0:05:30	0:06:01	0:06:15	0:05:54	0:05:43	0:05:55
BolderBOULDER 2009	5/25/2009	Fort Collins	CO	M	23	0:36:35	0:05:28	0:05:48	0:06:02	0:06:01	0:05:52	0:06:07
BolderBOULDER 2009	5/25/2009	Littleton	CO	M	22	0:36:35	0:05:31	0:05:49	0:05:56	0:05:52	0:05:54	0:06:08
BolderBOULDER 2008	5/26/2008	Limon	CO	M	21	0:36:35	0:05:10	0:05:51	0:06:09	0:06:05	0:05:49	0:06:13
BolderBOULDER 2013	5/27/2013	Breckenridge	CO	M	32	0:36:36	0:05:56	0:05:53	0:05:57	0:05:53	0:05:41	0:05:56
BolderBOULDER 2011	5/30/2011	Arvada	CO	F	35	0:36:36	0:05:39	0:05:51	0:06:06	0:05:58	0:05:47	0:05:56
BolderBOULDER 2011	5/30/2011	Boulder	CO	M	27	0:36:36	0:05:54	0:05:51	0:06:01	0:05:51	0:05:43	0:05:57
BolderBOULDER 2011	5/30/2011	Boulder	CO	M	51	0:36:36	0:05:48	0:05:49	0:06:02	0:05:54	0:05:48	0:05:58
BolderBOULDER 2008	5/26/2008	Denver	CO	M	25	0:36:36	0:05:38	0:05:51	0:06:02	0:05:59	0:05:41	0:06:01
BolderBOULDER 2008	5/26/2008	Boulder	CO	M	45	0:36:37	0:05:46	0:06:02	0:06:00	0:05:54	0:05:40	0:05:54
BolderBOULDER 2012	5/28/2012	Boulder	CO	M	37	0:36:37	0:05:46	0:05:54	0:06:06	0:06:01	0:05:47	0:05:55
BolderBOULDER 2011	5/30/2011	Centennial	CO	M	37	0:36:37	0:05:57	0:05:55	0:05:59	0:05:53	0:05:46	0:05:56
BolderBOULDER 2012	5/28/2012	Evergreen	CO	F	36	0:36:37	0:05:43	0:05:50	0:06:01	0:05:53	0:05:48	0:06:03
BolderBOULDER 2008	5/26/2008	Boulder	CO	M	28	0:36:38	0:05:49	0:05:56	0:06:00	0:05:55	0:05:39	0:05:56
BolderBOULDER 2008	5/26/2008	Boulder	CO	M	22	0:36:38	0:05:49	0:06:01	0:05:57	0:05:51	0:05:40	0:06:00
BolderBOULDER 2008	5/26/2008	Glenwood Springs	CO	F	23	0:36:38	0:05:42	0:05:56	0:06:01	0:05:58	0:05:44	0:06:00
BolderBOULDER 2009	5/25/2009	cortlandt manor	NY	M	52	0:36:38	0:05:33	0:05:51	0:06:03	0:05:58	0:05:47	0:06:01
BolderBOULDER 2008	5/26/2008	Colorado Springs	CO	M	35	0:36:38	0:05:27	0:05:51	0:06:03	0:06:02	0:05:49	0:06:03
BolderBOULDER 2012	5/28/2012	Greenwood Village	CO	M	29	0:36:38	0:05:29	0:05:42	0:06:11	0:06:07	0:05:58	0:06:03
BolderBOULDER 2009	5/25/2009	Tribune	KS	M	19	0:36:38	0:05:07	0:05:55	0:06:13	0:06:04	0:05:52	0:06:04
BolderBOULDER 2012	5/28/2012	Niwot	CO	M	23	0:36:38	0:05:41	0:05:49	0:06:03	0:05:56	0:05:51	0:06:05
BolderBOULDER 2010	5/31/2010	Boulder	CO	M	16	0:36:39	0:05:59	0:06:07	0:06:10	0:05:47	0:05:39	0:05:46
BolderBOULDER 2010	5/31/2010	Aurora	CO	M	18	0:36:39	0:05:33	0:05:43	0:05:56	0:06:04	0:06:02	0:05:50
BolderBOULDER 2010	5/31/2010	Boulder	CO	M	36	0:36:39	0:05:54	0:05:55	0:05:58	0:05:51	0:05:49	0:05:53
BolderBOULDER 2013	5/27/2013	Denver	CO	M	29	0:36:39	0:05:50	0:05:54	0:06:03	0:05:59	0:05:39	0:05:55
BolderBOULDER 2011	5/30/2011	Denver	CO	M	37	0:36:39	0:05:43	0:05:50	0:06:05	0:05:56	0:05:53	0:05:57
BolderBOULDER 2009	5/25/2009	Louisville	CO	M	34	0:36:39	0:05:24	0:05:42	0:06:07	0:06:07	0:05:56	0:05:59
BolderBOULDER 2013	5/27/2013	Mesa	AZ	M	33	0:36:39	0:05:50	0:05:48	0:05:59	0:05:57	0:05:46	0:06:01
BolderBOULDER 2009	5/25/2009	Boulder	CO	M	25	0:36:39	0:05:30	0:05:48	0:06:00	0:06:01	0:05:55	0:06:03
BolderBOULDER 2013	5/27/2013	Woodland Hills	UT	M	13	0:36:39	0:05:29	0:05:43	0:06:07	0:05:58	0:05:54	0:06:09
BolderBOULDER 2008	5/26/2008	Littleton	CO	M	18	0:36:39	0:05:09	0:05:49	0:06:12	0:06:04	0:05:56	0:06:10
BolderBOULDER 2009	5/25/2009	Loveland	CO	M	34	0:36:40	0:05:40	0:05:53	0:06:03	0:06:02	0:05:51	0:05:47
BolderBOULDER 2011	5/30/2011	Boulder	CO	M	41	0:36:40	0:05:56	0:05:52	0:06:00	0:05:52	0:05:45	0:05:56
BolderBOULDER 2010	5/31/2010	Eugene	OR	M	37	0:36:40	0:05:55	0:05:46	0:06:02	0:05:52	0:05:49	0:05:56
BolderBOULDER 2009	5/25/2009	Thornton	CO	F	25	0:36:40	0:05:42	0:05:52	0:06:02	0:05:55	0:05:50	0:05:56
BolderBOULDER 2009	5/25/2009	Boulder	CO	M	26	0:36:40	0:05:48	0:05:53	0:06:02	0:05:54	0:05:48	0:05:58
BolderBOULDER 2008	5/26/2008	Glenwood Springs	CO	M	22	0:36:40	0:05:41	0:05:55	0:06:01	0:05:58	0:05:44	0:06:00
BolderBOULDER 2012	5/28/2012	Lafayette	CO	M	33	0:36:40	0:05:31	0:05:50	0:06:10	0:06:00	0:05:48	0:06:01
BolderBOULDER 2013	5/27/2013	Golden	CO	M	31	0:36:40	0:05:27	0:05:47	0:06:06	0:06:03	0:05:47	0:06:06
BolderBOULDER 2013	5/27/2013	Thornton	CO	M	25	0:36:40	0:05:25	0:05:43	0:05:55	0:06:05	0:05:54	0:06:13
BolderBOULDER 2009	5/25/2009	Evans	CO	M	28	0:36:40	0:05:15	0:05:47	0:06:05	0:06:05	0:06:04	0:06:13
BolderBOULDER 2013	5/27/2013	Kearney	NE	M	18	0:36:40	0:05:22	0:05:47	0:06:02	0:05:58	0:05:56	0:06:18
BolderBOULDER 2008	5/26/2008	Saratoga	WY	M	17	0:36:41	0:05:49	0:06:06	0:06:04	0:05:58	0:05:43	0:05:49
BolderBOULDER 2013	5/27/2013	Denver	CO	M	39	0:36:41	0:05:39	0:05:50	0:06:05	0:05:58	0:05:48	0:06:02
BolderBOULDER 2008	5/26/2008	Boulder	CO	M	32	0:36:41	0:05:31	0:05:53	0:06:03	0:06:02	0:05:49	0:06:04
BolderBOULDER 2011	5/30/2011	Windsor	CO	F	32	0:36:41	0:05:39	0:05:48	0:06:00	0:05:58	0:05:54	0:06:05
BolderBOULDER 2013	5/27/2013	Berthoud	CO	M	49	0:36:41	0:05:34	0:05:45	0:06:02	0:05:59	0:05:49	0:06:09
BolderBOULDER 2011	5/30/2011	Boulder	CO	M	17	0:36:42	0:06:07	0:06:00	0:06:01	0:05:57	0:05:53	0:05:40
BolderBOULDER 2008	5/26/2008	Boulder	CO	M	27	0:36:42	0:05:46	0:05:51	0:05:56	0:05:54	0:05:44	0:06:05
BolderBOULDER 2008	5/26/2008	Boulder	CO	M	37	0:36:42	0:05:43	0:05:47	0:05:58	0:05:57	0:05:50	0:06:05
BolderBOULDER 2008	5/26/2008	Colorado Springs	CO	M	36	0:36:42	0:05:28	0:05:55	0:06:02	0:06:02	0:05:50	0:06:05
BolderBOULDER 2011	5/30/2011	Greeley	CO	M	60	0:36:42	0:05:42	0:05:44	0:06:01	0:05:57	0:05:49	0:06:09
BolderBOULDER 2009	5/25/2009	Monument	CO	M	32	0:36:43	0:05:45	0:06:02	0:06:07	0:05:54	0:05:44	0:05:48
BolderBOULDER 2010	5/31/2010	Loveland	CO	M	49	0:36:43	0:05:43	0:05:55	0:06:02	0:05:55	0:05:50	0:05:58
BolderBOULDER 2012	5/28/2012	Denver	CO	M	30	0:36:43	0:05:43	0:05:45	0:06:02	0:06:00	0:05:58	0:05:59
BolderBOULDER 2009	5/25/2009	Greeley	CO	M	58	0:36:43	0:05:44	0:05:50	0:05:56	0:05:54	0:05:51	0:06:04
BolderBOULDER 2008	5/26/2008	Boulder	CO	M	43	0:36:43	0:05:29	0:05:48	0:06:03	0:06:01	0:05:52	0:06:07
BolderBOULDER 2010	5/31/2010	Louisville	CO	M	36	0:36:43	0:05:27	0:05:37	0:06:01	0:06:04	0:06:02	0:06:09
BolderBOULDER 2012	5/28/2012	Boulder	CO	M	22	0:36:43	0:05:33	0:05:44	0:06:09	0:06:02	0:05:46	0:06:11
BolderBOULDER 2010	5/31/2010	Boulder	CO	M	31	0:36:43	0:05:29	0:05:40	0:06:03	0:05:58	0:05:58	0:06:12
BolderBOULDER 2013	5/27/2013	Denver	CO	M	31	0:36:44	0:05:55	0:05:55	0:06:05	0:05:58	0:05:44	0:05:51
BolderBOULDER 2012	5/28/2012	Golden	CO	M	24	0:36:44	0:05:45	0:06:08	0:06:15	0:06:03	0:05:40	0:05:55
BolderBOULDER 2011	5/30/2011	Denver	CO	M	14	0:36:44	0:05:44	0:05:54	0:06:06	0:05:58	0:05:51	0:05:55
BolderBOULDER 2013	5/27/2013	Grand Rapids	MI	M	32	0:36:44	0:05:44	0:05:53	0:06:07	0:06:02	0:05:47	0:05:58
BolderBOULDER 2008	5/26/2008	Boulder	CO	M	18	0:36:44	0:05:43	0:06:05	0:06:00	0:05:59	0:05:44	0:06:00
BolderBOULDER 2008	5/26/2008	Boulder	CO	F	22	0:36:44	0:05:49	0:06:01	0:05:57	0:05:51	0:05:41	0:06:02
BolderBOULDER 2010	5/31/2010	Denver	CO	M	24	0:36:44	0:05:51	0:05:56	0:06:05	0:05:45	0:05:42	0:06:03
BolderBOULDER 2008	5/26/2008	Grand Junction	CO	M	37	0:36:44	0:05:32	0:05:50	0:06:02	0:06:05	0:05:53	0:06:06
BolderBOULDER 2013	5/27/2013	Pueblo	CO	M	17	0:36:44	0:05:26	0:05:42	0:06:05	0:06:01	0:05:55	0:06:16
BolderBOULDER 2012	5/28/2012	Billings	MT	M	19	0:36:45	0:05:45	0:05:44	0:06:11	0:06:04	0:05:56	0:05:48
BolderBOULDER 2009	5/25/2009	Highlands Ranch	CO	M	18	0:36:45	0:05:34	0:05:45	0:06:34	0:06:05	0:05:42	0:05:50
BolderBOULDER 2008	5/26/2008	Boulder	CO	M	33	0:36:45	0:05:40	0:05:52	0:05:57	0:05:58	0:05:48	0:06:01
BolderBOULDER 2010	5/31/2010	Boulder	CO	M	24	0:36:45	0:05:31	0:05:49	0:06:09	0:06:02	0:05:51	0:06:06
BolderBOULDER 2009	5/25/2009	Denver	CO	M	27	0:36:45	0:05:29	0:05:48	0:05:59	0:06:01	0:05:59	0:06:08
BolderBOULDER 2010	5/31/2010	Colorado Springs	CA	M	22	0:36:46	0:05:48	0:05:58	0:06:02	0:05:52	0:05:57	0:05:54
BolderBOULDER 2012	5/28/2012	Boulder	CO	M	36	0:36:46	0:05:54	0:05:51	0:06:07	0:05:55	0:05:45	0:05:56
BolderBOULDER 2009	5/25/2009	Boulder	CO	M	40	0:36:46	0:05:43	0:05:58	0:06:01	0:05:55	0:05:47	0:05:57
BolderBOULDER 2010	5/31/2010	Colorado Springs	CO	M	23	0:36:46	0:05:47	0:06:02	0:06:05	0:05:52	0:05:41	0:05:58
BolderBOULDER 2013	5/27/2013	Arvada	CO	M	19	0:36:46	0:05:33	0:05:47	0:06:03	0:06:09	0:06:00	0:05:58
BolderBOULDER 2009	5/25/2009	Boulder	CO	M	31	0:36:46	0:05:43	0:05:59	0:06:05	0:05:58	0:05:46	0:06:00
BolderBOULDER 2013	5/27/2013	Albuquerque	NM	F	25	0:36:46	0:05:42	0:05:51	0:06:06	0:06:00	0:05:47	0:06:00
BolderBOULDER 2011	5/30/2011	Boulder	CO	F	23	0:36:46	0:05:39	0:05:49	0:06:08	0:05:58	0:05:50	0:06:02
BolderBOULDER 2010	5/31/2010	Boulder	CO	M	35	0:36:46	0:05:45	0:05:56	0:06:03	0:05:54	0:05:45	0:06:04
BolderBOULDER 2012	5/28/2012	Denver	CO	M	18	0:36:47	0:05:27	0:06:01	0:06:24	0:06:19	0:05:46	0:05:43
BolderBOULDER 2012	5/28/2012	Denver	CO	M	25	0:36:47	0:05:52	0:05:50	0:06:03	0:06:02	0:05:45	0:05:56
BolderBOULDER 2010	5/31/2010	Denver	CO	M	27	0:36:47	0:05:39	0:05:57	0:06:03	0:05:55	0:05:53	0:05:58
BolderBOULDER 2008	5/26/2008	Lakewood	CO	M	20	0:36:47	0:05:34	0:05:59	0:06:04	0:05:57	0:05:46	0:06:03
BolderBOULDER 2009	5/25/2009	Boulder	CO	M	20	0:36:47	0:05:27	0:05:56	0:06:07	0:06:03	0:05:53	0:06:05
BolderBOULDER 2013	5/27/2013	Westminster	CO	M	17	0:36:48	0:05:58	0:05:51	0:06:10	0:06:04	0:05:43	0:05:48
BolderBOULDER 2008	5/26/2008	Evans	CO	M	18	0:36:48	0:05:54	0:06:04	0:06:04	0:05:54	0:05:37	0:05:56
BolderBOULDER 2010	5/31/2010	Monument	CO	M	17	0:36:48	0:05:31	0:05:57	0:06:12	0:06:00	0:05:54	0:05:58
BolderBOULDER 2012	5/28/2012	Lafayette	CO	M	16	0:36:48	0:05:48	0:05:50	0:05:56	0:06:04	0:05:49	0:06:02
BolderBOULDER 2009	5/25/2009	Centennial	CO	M	16	0:36:48	0:05:09	0:05:38	0:06:05	0:06:26	0:06:08	0:06:10
BolderBOULDER 2010	5/31/2010	Gunnison	CO	M	26	0:36:49	0:05:59	0:06:02	0:06:05	0:05:53	0:05:47	0:05:50
BolderBOULDER 2012	5/28/2012	Fort Collins	CO	M	17	0:36:49	0:05:45	0:05:51	0:06:04	0:06:00	0:05:51	0:06:01
BolderBOULDER 2008	5/26/2008	Aurora	CO	M	18	0:36:49	0:05:10	0:05:57	0:06:08	0:06:13	0:05:57	0:06:11
BolderBOULDER 2009	5/25/2009	Arlington	VA	M	23	0:36:50	0:05:31	0:06:06	0:06:09	0:06:04	0:05:51	0:05:52
BolderBOULDER 2013	5/27/2013	Boulder	CO	M	30	0:36:50	0:05:55	0:05:58	0:06:03	0:05:58	0:05:44	0:05:55
BolderBOULDER 2010	5/31/2010	Boulder	CO	M	26	0:36:50	0:05:41	0:06:00	0:06:14	0:05:57	0:05:47	0:05:55
BolderBOULDER 2008	5/26/2008	Palmyra	WI	M	28	0:36:50	0:05:38	0:05:52	0:06:09	0:06:04	0:05:45	0:05:56
BolderBOULDER 2010	5/31/2010	Boulder	CO	F	23	0:36:50	0:05:41	0:05:56	0:06:06	0:05:57	0:05:50	0:06:02
BolderBOULDER 2012	5/28/2012	Morrison	CO	M	44	0:36:50	0:05:32	0:05:45	0:06:10	0:06:04	0:06:02	0:06:03
BolderBOULDER 2012	5/28/2012	Fort Collins	CO	M	24	0:36:50	0:05:33	0:05:47	0:06:12	0:06:08	0:05:50	0:06:05
BolderBOULDER 2011	5/30/2011	Broomfield	CO	M	40	0:36:50	0:05:55	0:05:52	0:06:03	0:05:53	0:05:53	0:06:05
BolderBOULDER 2011	5/30/2011	Longmont	CO	M	37	0:36:50	0:05:43	0:05:39	0:05:59	0:06:06	0:05:57	0:06:06
BolderBOULDER 2011	5/30/2011	Casper	WY	M	18	0:36:51	0:06:00	0:05:58	0:06:05	0:06:02	0:05:48	0:05:48
BolderBOULDER 2010	5/31/2010	Colorado Springs	CO	M	23	0:36:51	0:05:47	0:06:02	0:06:06	0:05:59	0:05:48	0:05:54
BolderBOULDER 2012	5/28/2012	La Salle	CO	M	35	0:36:51	0:05:47	0:05:55	0:06:11	0:06:01	0:05:49	0:05:54
BolderBOULDER 2013	5/27/2013	Evergreen	CO	M	33	0:36:51	0:05:53	0:06:03	0:06:01	0:05:54	0:05:44	0:05:58
BolderBOULDER 2012	5/28/2012	Colorado Springs	CO	M	17	0:36:51	0:05:45	0:05:54	0:06:07	0:05:58	0:05:53	0:05:59
BolderBOULDER 2008	5/26/2008	Boulder	CO	M	25	0:36:51	0:05:38	0:05:53	0:06:06	0:06:02	0:05:48	0:06:00
BolderBOULDER 2009	5/25/2009	Boulder	CO	M	26	0:36:51	0:05:24	0:05:56	0:06:09	0:06:06	0:05:54	0:06:04
BolderBOULDER 2013	5/27/2013	Boulder	CO	M	37	0:36:51	0:05:42	0:05:53	0:06:02	0:05:59	0:05:46	0:06:06
BolderBOULDER 2009	5/25/2009	Centennial	CO	M	23	0:36:51	0:05:24	0:05:52	0:06:12	0:06:02	0:05:52	0:06:07
BolderBOULDER 2008	5/26/2008	Denver	CO	M	28	0:36:51	0:05:25	0:05:57	0:06:03	0:06:01	0:05:55	0:06:09
BolderBOULDER 2013	5/27/2013	Thornton	CO	M	17	0:36:51	0:05:30	0:05:40	0:06:11	0:06:11	0:05:54	0:06:10
BolderBOULDER 2012	5/28/2012	Centennial	CO	M	18	0:36:51	0:05:40	0:05:39	0:06:01	0:06:01	0:05:58	0:06:12
BolderBOULDER 2008	5/26/2008	Pueblo West	CO	M	19	0:36:52	0:05:42	0:05:41	0:06:06	0:06:06	0:05:54	0:06:01
BolderBOULDER 2012	5/28/2012	Boulder	CO	M	15	0:36:52	0:05:31	0:05:51	0:06:06	0:06:05	0:06:00	0:06:07
BolderBOULDER 2013	5/27/2013	Wheat Ridge	CO	M	35	0:36:52	0:05:44	0:05:49	0:06:02	0:06:01	0:05:53	0:06:08
BolderBOULDER 2011	5/30/2011	Broomfield	CO	M	18	0:36:53	0:06:01	0:05:56	0:06:07	0:05:55	0:05:49	0:05:52
BolderBOULDER 2013	5/27/2013	Lafayette	CO	M	17	0:36:53	0:05:26	0:05:40	0:05:58	0:05:52	0:05:44	0:05:54
BolderBOULDER 2012	5/28/2012	Lyons	CO	M	29	0:36:53	0:05:49	0:05:56	0:06:05	0:05:58	0:05:53	0:05:56
BolderBOULDER 2009	5/25/2009	Boulder	CO	M	28	0:36:53	0:05:48	0:05:52	0:05:59	0:05:56	0:05:51	0:06:01
BolderBOULDER 2012	5/28/2012	Centennial	CO	M	38	0:36:53	0:05:55	0:05:47	0:05:58	0:06:01	0:05:52	0:06:02
BolderBOULDER 2009	5/25/2009	Colorado Springs	CO	M	37	0:36:53	0:05:38	0:05:55	0:06:07	0:06:01	0:05:54	0:06:03
BolderBOULDER 2013	5/27/2013	Houston	TX	M	20	0:36:53	0:05:58	0:05:55	0:05:56	0:05:58	0:05:42	0:06:07
BolderBOULDER 2011	5/30/2011	Fort Collins	CO	M	35	0:36:53	0:05:37	0:05:45	0:06:07	0:06:01	0:05:53	0:06:07
BolderBOULDER 2012	5/28/2012	Evans	CO	M	20	0:36:53	0:05:02	0:05:52	0:06:08	0:06:28	0:05:53	0:06:07
BolderBOULDER 2008	5/26/2008	Tokyo	UU	M	29	0:36:54	0:05:20	0:06:00	0:06:17	0:06:14	0:05:52	0:05:55
BolderBOULDER 2013	5/27/2013	Longmont	CO	M	32	0:36:54	0:05:52	0:05:56	0:06:04	0:06:02	0:05:47	0:05:56
BolderBOULDER 2008	5/26/2008	Boulder	CO	M	19	0:36:54	0:05:48	0:05:55	0:06:01	0:05:58	0:05:49	0:05:57
BolderBOULDER 2008	5/26/2008	Tokyo	UU	F	21	0:36:54	0:05:46	0:06:01	0:06:06	0:06:00	0:05:45	0:05:58
BolderBOULDER 2011	5/30/2011	Boulder	CO	M	45	0:36:54	0:05:43	0:05:54	0:06:10	0:06:00	0:05:54	0:05:58
BolderBOULDER 2012	5/28/2012	LAKEWOOD	CO	M	16	0:36:54	0:05:43	0:05:52	0:06:08	0:06:02	0:05:52	0:06:01
BolderBOULDER 2011	5/30/2011	Boulder	CO	M	34	0:36:54	0:05:38	0:05:51	0:06:07	0:05:59	0:05:55	0:06:04
BolderBOULDER 2012	5/28/2012	Laramie	WY	M	22	0:36:55	0:06:15	0:05:59	0:06:02	0:05:59	0:05:47	0:05:42
BolderBOULDER 2008	5/26/2008	Boulder	CO	M	48	0:36:55	0:05:56	0:05:59	0:06:02	0:05:59	0:05:51	0:05:53
BolderBOULDER 2012	5/28/2012	Broomfield	CO	F	26	0:36:55	0:05:44	0:05:55	0:06:11	0:06:00	0:05:52	0:05:58
BolderBOULDER 2013	5/27/2013	Fort Collins	CO	M	28	0:36:55	0:05:55	0:05:54	0:06:02	0:06:01	0:05:47	0:06:01
BolderBOULDER 2009	5/25/2009	Longmont	CO	M	23	0:36:55	0:05:42	0:05:54	0:06:04	0:06:03	0:05:50	0:06:02
BolderBOULDER 2013	5/27/2013	Westminster	CO	M	17	0:36:55	0:05:43	0:05:51	0:06:09	0:06:03	0:05:52	0:06:02
BolderBOULDER 2013	5/27/2013	Riverton	WY	M	22	0:36:55	0:05:34	0:05:48	0:06:06	0:06:09	0:05:53	0:06:10
BolderBOULDER 2008	5/26/2008	Amarillo	TX	M	23	0:36:55	0:05:29	0:05:50	0:06:04	0:06:06	0:05:55	0:06:10
BolderBOULDER 2010	5/31/2010	Lafayette	CO	M	18	0:36:56	0:05:42	0:05:44	0:06:08	0:06:09	0:05:58	0:05:59
BolderBOULDER 2011	5/30/2011	Boulder	CO	M	21	0:36:56	0:05:51	0:05:57	0:06:06	0:06:05	0:05:47	0:06:00
BolderBOULDER 2011	5/30/2011	Boulder	CO	F	37	0:36:56	0:05:43	0:05:55	0:06:06	0:06:02	0:05:55	0:06:01
BolderBOULDER 2011	5/30/2011	Boulder	CO	M	28	0:36:56	0:05:38	0:05:49	0:06:04	0:06:09	0:06:01	0:06:02
BolderBOULDER 2013	5/27/2013	Boulder	CO	M	27	0:36:56	0:05:47	0:05:52	0:06:07	0:05:59	0:05:48	0:06:04
BolderBOULDER 2013	5/27/2013	Fort Collins	CO	M	26	0:36:56	0:05:31	0:05:45	0:06:09	0:06:06	0:05:46	0:06:17
BolderBOULDER 2009	5/25/2009	Lafayette	CO	M	33	0:36:57	0:05:50	0:05:57	0:06:03	0:05:56	0:05:48	0:05:58
BolderBOULDER 2012	5/28/2012	Louisville	CO	M	33	0:36:57	0:05:43	0:05:54	0:06:10	0:06:04	0:05:51	0:05:58
BolderBOULDER 2013	5/27/2013	Centennial	CO	M	35	0:36:57	0:05:58	0:05:51	0:05:59	0:06:02	0:05:47	0:06:00
BolderBOULDER 2012	5/28/2012	Englewood	CO	M	35	0:36:57	0:05:31	0:05:46	0:06:11	0:06:08	0:05:57	0:06:08
BolderBOULDER 2011	5/30/2011	Parachute	CO	M	19	0:36:57	0:05:40	0:05:51	0:05:58	0:06:04	0:06:00	0:06:08
BolderBOULDER 2008	5/26/2008	Lakewood	CO	M	27	0:36:57	0:05:39	0:05:49	0:06:05	0:06:01	0:05:47	0:06:10
BolderBOULDER 2013	5/27/2013	Littleton	CO	M	47	0:36:57	0:05:35	0:05:47	0:06:07	0:06:04	0:05:53	0:06:11
BolderBOULDER 2013	5/27/2013	Salida	CO	M	14	0:36:57	0:05:26	0:05:46	0:06:07	0:06:04	0:06:00	0:06:14
BolderBOULDER 2013	5/27/2013	Dillon	CO	M	29	0:36:57	0:05:44	0:05:42	0:06:11	0:06:03	0:05:47	0:06:18
BolderBOULDER 2009	5/25/2009	Boulder	CO	M	29	0:36:58	0:05:46	0:06:04	0:06:05	0:05:59	0:05:49	0:05:52
BolderBOULDER 2012	5/28/2012	evans	CO	M	51	0:36:58	0:05:44	0:05:59	0:06:11	0:06:01	0:05:53	0:05:52
BolderBOULDER 2011	5/30/2011	Aurora	CO	M	18	0:36:58	0:05:44	0:05:56	0:06:07	0:05:57	0:05:43	0:05:58
BolderBOULDER 2012	5/28/2012	Boulder	CO	M	52	0:36:58	0:05:55	0:05:50	0:06:04	0:05:58	0:05:50	0:06:03
BolderBOULDER 2011	5/30/2011	Greeley	CO	M	27	0:36:58	0:05:43	0:05:48	0:06:09	0:06:02	0:05:55	0:06:04
BolderBOULDER 2013	5/27/2013	Denver	CO	M	33	0:36:58	0:05:40	0:05:48	0:06:03	0:06:04	0:05:53	0:06:11
BolderBOULDER 2011	5/30/2011	Northglenn	CO	M	26	0:36:58	0:05:28	0:05:43	0:06:05	0:06:05	0:06:05	0:06:12
BolderBOULDER 2010	5/31/2010	Paso Robles	CA	M	27	0:36:59	0:06:00	0:06:07	0:06:10	0:05:51	0:05:44	0:05:52
BolderBOULDER 2011	5/30/2011	Aurora	CO	M	17	0:36:59	0:05:44	0:05:56	0:06:07	0:05:50	0:05:49	0:06:03
BolderBOULDER 2008	5/26/2008	Longmont	CO	M	46	0:36:59	0:05:56	0:05:57	0:05:57	0:05:57	0:05:49	0:06:03
BolderBOULDER 2009	5/25/2009	Lakewood	CO	M	24	0:36:59	0:05:23	0:05:56	0:06:14	0:06:01	0:05:59	0:06:03
BolderBOULDER 2012	5/28/2012	Castle Rock	CO	M	41	0:36:59	0:05:51	0:05:49	0:06:09	0:05:56	0:05:50	0:06:04
BolderBOULDER 2008	5/26/2008	Boulder	CO	M	37	0:36:59	0:05:50	0:05:55	0:05:59	0:05:58	0:05:42	0:06:09
BolderBOULDER 2009	5/25/2009	Miami	FL	M	40	0:36:59	0:05:23	0:05:47	0:06:05	0:06:07	0:05:59	0:06:15
BolderBOULDER 2009	5/25/2009	Boulder	CO	F	32	0:37:00	0:05:48	0:06:00	0:06:02	0:05:55	0:05:46	0:06:02
BolderBOULDER 2008	5/26/2008	BEACON	NY	M	28	0:37:00	0:05:26	0:06:06	0:06:10	0:06:06	0:05:50	0:06:02
BolderBOULDER 2010	5/31/2010	Arvada	CO	M	35	0:37:00	0:05:43	0:06:03	0:06:05	0:05:52	0:05:55	0:06:04
BolderBOULDER 2012	5/28/2012	Westminster	CO	M	16	0:37:00	0:05:58	0:05:56	0:06:10	0:05:56	0:05:45	0:06:05
BolderBOULDER 2008	5/26/2008	Loveland	CO	M	54	0:37:00	0:05:38	0:05:54	0:06:03	0:06:02	0:05:50	0:06:08
BolderBOULDER 2013	5/27/2013	Fort Collins	CO	M	19	0:37:00	0:05:40	0:05:53	0:06:03	0:06:00	0:05:57	0:06:09
BolderBOULDER 2011	5/30/2011	Boulder	CO	M	21	0:37:00	0:05:29	0:05:33	0:05:58	0:05:50	0:05:45	0:06:59
BolderBOULDER 2012	5/28/2012	Boulder	CO	M	23	0:37:01	0:05:57	0:05:55	0:06:11	0:06:04	0:05:51	0:05:52
BolderBOULDER 2013	5/27/2013	Denver	CO	M	33	0:37:01	0:05:59	0:06:02	0:06:03	0:05:59	0:05:47	0:05:58
BolderBOULDER 2012	5/28/2012	Fort Morgan	CO	M	17	0:37:01	0:05:54	0:05:58	0:06:06	0:06:00	0:05:48	0:05:59
BolderBOULDER 2012	5/28/2012	kearney	NE	M	22	0:37:01	0:05:58	0:05:55	0:06:04	0:06:00	0:05:50	0:05:59
BolderBOULDER 2012	5/28/2012	Muncie	IN	M	35	0:37:01	0:05:48	0:05:54	0:06:11	0:05:59	0:05:51	0:06:00
BolderBOULDER 2012	5/28/2012	Highlands Ranch	CO	M	19	0:37:01	0:05:47	0:05:47	0:06:16	0:06:03	0:05:48	0:06:01
BolderBOULDER 2013	5/27/2013	Albuquerque	NM	M	41	0:37:01	0:05:56	0:05:52	0:06:01	0:06:03	0:05:51	0:06:02
BolderBOULDER 2008	5/26/2008	highlands ranch	CO	M	35	0:37:01	0:05:36	0:06:14	0:06:05	0:05:59	0:05:45	0:06:04
BolderBOULDER 2011	5/30/2011	Boulder	CO	M	34	0:37:01	0:05:43	0:05:51	0:06:04	0:06:03	0:05:58	0:06:05
BolderBOULDER 2010	5/31/2010	Lone Tree	CO	M	17	0:37:01	0:05:42	0:05:55	0:06:05	0:05:59	0:05:54	0:06:07
BolderBOULDER 2008	5/26/2008	Cheyenne	WY	M	18	0:37:01	0:05:35	0:05:55	0:06:02	0:06:02	0:05:55	0:06:08
BolderBOULDER 2010	5/31/2010	Boulder	CO	M	41	0:37:01	0:05:31	0:05:52	0:06:03	0:06:04	0:06:03	0:06:08
BolderBOULDER 2012	5/28/2012	Englewood	CO	M	32	0:37:01	0:05:39	0:05:46	0:06:07	0:06:07	0:05:53	0:06:14
BolderBOULDER 2013	5/27/2013	Boulder	CO	M	34	0:37:02	0:06:00	0:06:02	0:06:01	0:06:00	0:05:47	0:05:59
BolderBOULDER 2011	5/30/2011	Louisville	CO	M	49	0:37:02	0:05:49	0:05:52	0:06:07	0:06:00	0:05:51	0:06:03
BolderBOULDER 2008	5/26/2008	Denver	CO	M	24	0:37:02	0:05:28	0:05:51	0:06:00	0:06:15	0:06:01	0:06:06
BolderBOULDER 2011	5/30/2011	Boulder	CO	M	25	0:37:02	0:05:24	0:05:53	0:06:10	0:06:08	0:06:03	0:06:07
BolderBOULDER 2008	5/26/2008	Lakewood	CO	M	28	0:37:03	0:06:03	0:06:31	0:06:05	0:05:50	0:05:39	0:05:42
BolderBOULDER 2008	5/26/2008	Denver	CO	M	40	0:37:03	0:05:51	0:06:04	0:06:05	0:05:56	0:05:40	0:06:00
BolderBOULDER 2010	5/31/2010	Fort Collins	CO	M	37	0:37:03	0:05:56	0:05:56	0:06:08	0:05:56	0:05:47	0:06:00
BolderBOULDER 2008	5/26/2008	Boulder	CO	F	42	0:37:03	0:05:42	0:06:04	0:06:05	0:06:00	0:05:46	0:06:04
BolderBOULDER 2008	5/26/2008	Harrisburg	NE	M	17	0:37:03	0:05:33	0:06:06	0:06:16	0:05:57	0:05:46	0:06:05
BolderBOULDER 2011	5/30/2011	Englewood	CO	M	27	0:37:03	0:05:41	0:05:49	0:06:07	0:06:07	0:05:59	0:06:05
BolderBOULDER 2008	5/26/2008	Boulder	CO	M	30	0:37:03	0:05:38	0:05:51	0:06:12	0:06:03	0:05:48	0:06:06
BolderBOULDER 2011	5/30/2011	Centennial	CO	M	18	0:37:03	0:05:36	0:05:54	0:06:08	0:06:05	0:05:52	0:06:07
BolderBOULDER 2011	5/30/2011	Boulder	CO	M	17	0:37:04	0:06:06	0:05:57	0:06:04	0:05:58	0:05:52	0:05:56
BolderBOULDER 2012	5/28/2012	Louisville	CO	M	37	0:37:04	0:05:56	0:05:54	0:06:11	0:05:59	0:05:50	0:05:59
BolderBOULDER 2010	5/31/2010	Colorado Springs	CO	M	37	0:37:04	0:05:32	0:05:49	0:06:13	0:06:05	0:05:53	0:06:10
BolderBOULDER 2013	5/27/2013	Charlotte	NC	F	30	0:37:04	0:05:31	0:05:51	0:06:07	0:06:04	0:05:58	0:06:13
BolderBOULDER 2012	5/28/2012	Brandon	SD	M	20	0:37:05	0:06:17	0:06:11	0:06:08	0:05:57	0:05:41	0:05:40
BolderBOULDER 2012	5/28/2012	Brandon	SD	M	20	0:37:05	0:06:17	0:06:11	0:06:08	0:05:57	0:05:40	0:05:41
BolderBOULDER 2012	5/28/2012	Louisville	CO	M	35	0:37:05	0:05:52	0:05:59	0:06:14	0:06:03	0:05:49	0:05:56
BolderBOULDER 2012	5/28/2012	Fayetteville	NC	M	24	0:37:05	0:06:01	0:05:52	0:06:05	0:06:03	0:05:49	0:05:57
BolderBOULDER 2010	5/31/2010	Denver	CO	M	30	0:37:05	0:05:41	0:05:50	0:06:08	0:06:02	0:05:58	0:06:07
BolderBOULDER 2009	5/25/2009	Denver	CO	M	30	0:37:05	0:05:34	0:05:51	0:06:03	0:06:11	0:05:57	0:06:08
BolderBOULDER 2010	5/31/2010	Lone Tree	CO	M	18	0:37:06	0:06:01	0:06:07	0:06:06	0:06:00	0:05:49	0:05:50
BolderBOULDER 2011	5/30/2011	Denver	CO	M	24	0:37:06	0:05:47	0:05:59	0:06:14	0:06:07	0:05:49	0:05:55
BolderBOULDER 2013	5/27/2013	Aurora	CO	M	33	0:37:06	0:05:49	0:05:54	0:06:07	0:06:06	0:05:51	0:05:59
BolderBOULDER 2008	5/26/2008	Boulder	CO	M	45	0:37:06	0:05:57	0:06:07	0:06:02	0:05:57	0:05:45	0:06:00
BolderBOULDER 2010	5/31/2010	Denver	CO	M	33	0:37:06	0:05:43	0:05:58	0:06:11	0:06:01	0:05:54	0:06:00
BolderBOULDER 2008	5/26/2008	Castle Rock	CO	M	34	0:37:06	0:05:44	0:06:05	0:06:05	0:06:00	0:05:52	0:06:03
BolderBOULDER 2011	5/30/2011	Fort Collins	CO	F	30	0:37:06	0:05:45	0:05:52	0:06:08	0:06:03	0:05:55	0:06:05
BolderBOULDER 2012	5/28/2012	Boulder CO	CO	M	45	0:37:06	0:05:43	0:05:50	0:06:09	0:05:58	0:05:57	0:06:05
BolderBOULDER 2011	5/30/2011	Colorado Springs	CO	F	24	0:37:07	0:05:56	0:06:11	0:06:01	0:06:00	0:06:01	0:05:52
BolderBOULDER 2009	5/25/2009	Gunnison	CO	F	26	0:37:07	0:05:53	0:06:05	0:06:10	0:05:58	0:05:48	0:05:57
BolderBOULDER 2010	5/31/2010	Waterford	WI	M	28	0:37:07	0:05:41	0:05:56	0:06:10	0:06:02	0:05:55	0:06:05
BolderBOULDER 2012	5/28/2012	Denver	CO	M	29	0:37:07	0:05:50	0:05:42	0:05:56	0:06:06	0:06:00	0:06:09
BolderBOULDER 2012	5/28/2012	Aurora	CO	M	27	0:37:08	0:06:04	0:06:04	0:06:13	0:06:00	0:05:46	0:05:47
BolderBOULDER 2012	5/28/2012	Colorado Springs	CO	M	30	0:37:08	0:06:03	0:05:51	0:06:05	0:06:03	0:05:49	0:05:57
BolderBOULDER 2012	5/28/2012	Colorado Springs	CO	M	42	0:37:08	0:05:51	0:05:54	0:06:08	0:06:00	0:05:53	0:06:06
BolderBOULDER 2010	5/31/2010	Monument	CO	M	22	0:37:08	0:05:36	0:05:48	0:06:09	0:06:04	0:06:06	0:06:07
BolderBOULDER 2012	5/28/2012	Louisville	CO	M	50	0:37:08	0:05:49	0:05:50	0:06:06	0:06:03	0:05:53	0:06:08
BolderBOULDER 2008	5/26/2008	LOUISVILLE	CO	M	33	0:37:08	0:05:39	0:05:46	0:06:01	0:06:09	0:06:01	0:06:09
BolderBOULDER 2010	5/31/2010	Casper	WY	M	17	0:37:08	0:05:29	0:05:48	0:06:12	0:06:04	0:06:03	0:06:10
BolderBOULDER 2011	5/30/2011	Fort Collins	CO	M	26	0:37:08	0:05:38	0:05:48	0:06:04	0:05:57	0:06:01	0:06:16
BolderBOULDER 2008	5/26/2008	Boulder	CO	M	32	0:37:08	0:05:38	0:05:53	0:05:56	0:06:03	0:05:56	0:06:21
BolderBOULDER 2011	5/30/2011	Columbus	NE	M	23	0:37:08	0:05:37	0:05:45	0:05:58	0:06:03	0:06:02	0:06:21
BolderBOULDER 2010	5/31/2010	Lafayette	CO	M	15	0:37:09	0:05:48	0:06:06	0:06:19	0:05:52	0:05:51	0:06:01
BolderBOULDER 2013	5/27/2013	Broomfield	CO	M	33	0:37:09	0:05:48	0:05:50	0:06:09	0:06:08	0:05:52	0:06:02
BolderBOULDER 2011	5/30/2011	Johnstown	CO	M	20	0:37:09	0:05:24	0:06:02	0:06:25	0:06:09	0:05:51	0:06:03
BolderBOULDER 2013	5/27/2013	Cheyenne	WY	M	24	0:37:09	0:05:36	0:05:55	0:06:12	0:06:16	0:05:57	0:06:03
BolderBOULDER 2010	5/31/2010	Longmont	CO	M	24	0:37:09	0:05:55	0:05:55	0:05:59	0:05:59	0:05:57	0:06:06
BolderBOULDER 2009	5/25/2009	Boulder	CO	M	33	0:37:09	0:05:22	0:05:54	0:06:10	0:06:14	0:06:02	0:06:08
BolderBOULDER 2011	5/30/2011	Aurora	CO	M	23	0:37:09	0:05:50	0:05:49	0:06:07	0:06:08	0:05:52	0:06:09
BolderBOULDER 2009	5/25/2009	Denver	CO	M	26	0:37:09	0:05:26	0:05:53	0:06:12	0:06:09	0:05:59	0:06:09
BolderBOULDER 2013	5/27/2013	Strasburg	CO	M	16	0:37:09	0:05:26	0:05:40	0:06:12	0:06:19	0:06:02	0:06:10
BolderBOULDER 2009	5/25/2009	Louisville	CO	M	33	0:37:10	0:05:44	0:05:59	0:06:06	0:06:03	0:05:55	0:05:56
BolderBOULDER 2008	5/26/2008	Boulder	CO	M	32	0:37:10	0:05:42	0:06:09	0:06:12	0:06:05	0:05:50	0:05:58
BolderBOULDER 2008	5/26/2008	Denver	CO	M	25	0:37:10	0:05:39	0:06:12	0:06:18	0:06:03	0:05:45	0:06:00
BolderBOULDER 2012	5/28/2012	Littleton	CO	M	27	0:37:10	0:05:48	0:05:58	0:06:10	0:06:05	0:05:52	0:06:01
BolderBOULDER 2011	5/30/2011	louisville	CO	M	27	0:37:10	0:06:01	0:06:02	0:06:03	0:05:52	0:05:50	0:06:02
BolderBOULDER 2013	5/27/2013	Aurora	CO	M	27	0:37:10	0:06:06	0:06:02	0:06:07	0:05:57	0:05:35	0:06:04
BolderBOULDER 2010	5/31/2010	Albuquerque	NM	F	28	0:37:10	0:05:40	0:05:49	0:06:11	0:06:06	0:05:52	0:06:08
BolderBOULDER 2008	5/26/2008	Boulder	CO	M	34	0:37:10	0:05:27	0:05:56	0:06:09	0:06:07	0:05:58	0:06:08
BolderBOULDER 2010	5/31/2010	Boulder	CO	M	18	0:37:10	0:05:38	0:05:43	0:05:55	0:05:45	0:05:44	0:07:12
BolderBOULDER 2012	5/28/2012	boulder	CO	M	23	0:37:11	0:05:44	0:06:01	0:06:20	0:06:06	0:05:52	0:05:54
BolderBOULDER 2013	5/27/2013	Denver	CO	M	22	0:37:11	0:06:09	0:05:50	0:06:07	0:06:03	0:05:50	0:05:58
BolderBOULDER 2008	5/26/2008	Boulder	CO	F	26	0:37:11	0:05:54	0:05:59	0:06:00	0:05:57	0:05:49	0:06:06
BolderBOULDER 2008	5/26/2008	Niwot	CO	M	48	0:37:12	0:05:40	0:06:01	0:06:11	0:06:05	0:05:54	0:06:01
BolderBOULDER 2009	5/25/2009	Superior	CO	M	42	0:37:12	0:05:51	0:06:06	0:06:03	0:06:00	0:05:49	0:06:03
BolderBOULDER 2010	5/31/2010	Minnetonka	MN	M	50	0:37:12	0:05:40	0:05:58	0:06:16	0:06:04	0:05:53	0:06:04
BolderBOULDER 2012	5/28/2012	Englewood	CO	F	30	0:37:12	0:05:55	0:05:57	0:06:04	0:05:57	0:05:50	0:06:06
BolderBOULDER 2008	5/26/2008	Boulder	CO	M	45	0:37:12	0:05:39	0:06:00	0:06:09	0:06:00	0:05:52	0:06:08
BolderBOULDER 2013	5/27/2013	Denver	CO	F	31	0:37:13	0:05:55	0:05:59	0:06:07	0:06:02	0:05:45	0:06:02
BolderBOULDER 2013	5/27/2013	Denver	CO	M	23	0:37:13	0:05:52	0:06:01	0:06:08	0:06:05	0:05:52	0:06:02
BolderBOULDER 2013	5/27/2013	Boulder	CO	F	43	0:37:13	0:05:45	0:05:50	0:06:11	0:06:06	0:05:48	0:06:03
BolderBOULDER 2011	5/30/2011	Denver	CO	M	32	0:37:13	0:05:48	0:05:53	0:06:07	0:06:06	0:05:59	0:06:03
BolderBOULDER 2012	5/28/2012	Broomfield	CO	M	18	0:37:13	0:05:50	0:05:48	0:06:29	0:06:01	0:05:48	0:06:05
BolderBOULDER 2011	5/30/2011	Denver	CO	M	20	0:37:13	0:05:52	0:05:45	0:06:09	0:06:08	0:05:55	0:06:06
BolderBOULDER 2011	5/30/2011	Denver	CO	M	34	0:37:13	0:05:36	0:05:49	0:06:12	0:06:06	0:06:03	0:06:10
BolderBOULDER 2013	5/27/2013	Boulder	CO	M	16	0:37:13	0:05:13	0:05:53	0:06:11	0:06:14	0:06:01	0:06:22
BolderBOULDER 2012	5/28/2012	Broomfield	CO	M	30	0:37:14	0:06:10	0:06:04	0:06:05	0:06:01	0:05:49	0:05:50
BolderBOULDER 2009	5/25/2009	Monument	CO	M	16	0:37:14	0:05:49	0:06:06	0:06:15	0:06:02	0:05:49	0:05:59
BolderBOULDER 2008	5/26/2008	Louisville	CO	M	31	0:37:14	0:05:45	0:06:00	0:06:07	0:05:58	0:05:59	0:06:01
BolderBOULDER 2013	5/27/2013	Broomfield	CO	M	17	0:37:14	0:05:25	0:05:43	0:06:07	0:06:03	0:06:02	0:06:03
BolderBOULDER 2010	5/31/2010	Bothell	WA	M	19	0:37:14	0:05:41	0:06:02	0:06:12	0:06:02	0:05:55	0:06:05
BolderBOULDER 2008	5/26/2008	Englewood	CO	M	29	0:37:14	0:05:44	0:06:03	0:06:05	0:06:00	0:05:47	0:06:06
BolderBOULDER 2009	5/25/2009	Niwot	CO	M	20	0:37:14	0:05:30	0:05:54	0:06:09	0:06:08	0:06:05	0:06:12
BolderBOULDER 2008	5/26/2008	Englewood	CO	M	22	0:37:14	0:05:38	0:05:50	0:06:03	0:06:08	0:05:55	0:06:15
BolderBOULDER 2008	5/26/2008	Denver	CO	M	29	0:37:15	0:05:54	0:06:00	0:06:02	0:06:04	0:05:53	0:06:06
BolderBOULDER 2009	5/25/2009	Arvada	CO	M	17	0:37:15	0:05:37	0:05:53	0:06:17	0:06:09	0:05:55	0:06:06
BolderBOULDER 2008	5/26/2008	Centennial	CO	M	16	0:37:15	0:05:18	0:05:53	0:06:16	0:06:13	0:05:57	0:06:23
BolderBOULDER 2011	5/30/2011	Denver	CO	M	41	0:37:16	0:05:54	0:06:04	0:06:12	0:06:02	0:05:53	0:05:57
BolderBOULDER 2011	5/30/2011	Louisville	CO	M	34	0:37:16	0:05:54	0:05:58	0:06:11	0:06:00	0:05:56	0:06:00
BolderBOULDER 2009	5/25/2009	Boulder	CO	M	32	0:37:16	0:05:48	0:05:50	0:06:11	0:06:05	0:05:56	0:06:04
BolderBOULDER 2013	5/27/2013	Longmont	CO	M	14	0:37:16	0:05:58	0:05:55	0:06:08	0:06:08	0:05:50	0:06:05
BolderBOULDER 2013	5/27/2013	Kearney	NE	M	23	0:37:16	0:05:52	0:05:53	0:06:05	0:06:10	0:05:55	0:06:06
BolderBOULDER 2011	5/30/2011	Parker	CO	M	15	0:37:16	0:05:38	0:05:58	0:06:10	0:06:04	0:05:57	0:06:10
BolderBOULDER 2012	5/28/2012	North Platte	NE	M	19	0:37:16	0:05:26	0:05:52	0:06:16	0:06:15	0:05:57	0:06:13
BolderBOULDER 2011	5/30/2011	Castle Rock	CO	M	45	0:37:17	0:05:56	0:06:03	0:06:11	0:05:58	0:05:54	0:05:58
BolderBOULDER 2011	5/30/2011	Scottsbluff	NE	M	37	0:37:17	0:06:00	0:05:57	0:06:12	0:06:04	0:05:54	0:05:58
BolderBOULDER 2009	5/25/2009	centennial	CO	M	43	0:37:17	0:06:00	0:05:58	0:06:07	0:06:01	0:05:52	0:05:59
BolderBOULDER 2011	5/30/2011	Houston	TX	M	19	0:37:17	0:05:41	0:05:52	0:06:14	0:06:08	0:05:58	0:06:06
BolderBOULDER 2008	5/26/2008	Boulder	CO	M	17	0:37:17	0:05:46	0:05:57	0:06:08	0:06:01	0:05:54	0:06:11
BolderBOULDER 2010	5/31/2010	Littleton	CO	M	44	0:37:17	0:05:32	0:05:50	0:06:06	0:06:11	0:06:07	0:06:11
BolderBOULDER 2009	5/25/2009	Littleton	CO	M	17	0:37:18	0:05:55	0:06:06	0:06:16	0:06:02	0:05:51	0:05:45
BolderBOULDER 2009	5/25/2009	Boulder	CO	M	49	0:37:18	0:05:50	0:06:04	0:06:09	0:06:06	0:05:58	0:05:56
BolderBOULDER 2012	5/28/2012	Highlands Ranch	CO	M	17	0:37:18	0:05:46	0:06:04	0:06:12	0:06:06	0:05:57	0:05:58
BolderBOULDER 2012	5/28/2012	Highlands Ranch	CO	M	17	0:37:18	0:05:46	0:06:04	0:06:13	0:06:06	0:05:57	0:05:58
BolderBOULDER 2008	5/26/2008	Centennial	CO	M	26	0:37:18	0:05:40	0:05:54	0:06:12	0:06:03	0:05:55	0:06:02
BolderBOULDER 2011	5/30/2011	Boulder	CO	M	48	0:37:18	0:06:02	0:05:59	0:06:05	0:05:57	0:05:52	0:06:03
BolderBOULDER 2008	5/26/2008	Glencoe	MD	M	31	0:37:18	0:05:41	0:06:03	0:06:10	0:06:02	0:05:54	0:06:05
BolderBOULDER 2010	5/31/2010	Loveland	CO	M	19	0:37:18	0:05:49	0:06:00	0:06:07	0:05:56	0:05:54	0:06:09
BolderBOULDER 2011	5/30/2011	Boulder	CO	M	29	0:37:18	0:05:24	0:05:44	0:05:57	0:05:57	0:06:12	0:06:33
BolderBOULDER 2012	5/28/2012	Centennial	CO	M	19	0:37:19	0:05:32	0:06:03	0:06:30	0:06:13	0:05:55	0:05:53
BolderBOULDER 2009	5/25/2009	Saint Paul	MN	M	21	0:37:19	0:05:35	0:06:01	0:06:11	0:06:05	0:06:02	0:06:06
BolderBOULDER 2009	5/25/2009	Clifton	CO	M	34	0:37:19	0:05:29	0:06:02	0:06:11	0:06:10	0:06:00	0:06:09
BolderBOULDER 2012	5/28/2012	Johnstown	CO	M	33	0:37:19	0:05:52	0:05:59	0:06:06	0:06:01	0:05:52	0:06:10
BolderBOULDER 2011	5/30/2011	Boulder	CO	M	16	0:37:20	0:06:03	0:06:08	0:06:13	0:06:02	0:05:53	0:05:53
BolderBOULDER 2012	5/28/2012	Denver	CO	M	33	0:37:20	0:06:03	0:06:08	0:06:10	0:06:02	0:05:45	0:05:55
BolderBOULDER 2012	5/28/2012	Denver	CO	F	29	0:37:20	0:06:05	0:06:10	0:06:07	0:05:58	0:05:48	0:05:56
BolderBOULDER 2013	5/27/2013	Evans	CO	M	52	0:37:20	0:05:43	0:05:53	0:06:12	0:06:07	0:05:58	0:06:08
BolderBOULDER 2010	5/31/2010	Boulder	CO	F	36	0:37:20	0:05:50	0:06:00	0:06:15	0:05:57	0:05:52	0:06:09
BolderBOULDER 2010	5/31/2010	Gillette	WY	M	19	0:37:20	0:05:49	0:05:55	0:06:12	0:06:01	0:05:55	0:06:11
BolderBOULDER 2013	5/27/2013	Denver	CO	M	30	0:37:20	0:05:48	0:05:50	0:06:07	0:06:07	0:05:54	0:06:13
BolderBOULDER 2010	5/31/2010	Riverton	WY	M	37	0:37:20	0:05:38	0:05:51	0:06:09	0:06:05	0:06:01	0:06:14
BolderBOULDER 2008	5/26/2008	Cheyenne	WY	M	19	0:37:20	0:05:22	0:05:39	0:06:05	0:06:07	0:06:08	0:06:28
BolderBOULDER 2013	5/27/2013	Firestone	CO	M	17	0:37:21	0:06:00	0:06:05	0:06:13	0:06:09	0:05:47	0:05:53
BolderBOULDER 2009	5/25/2009	Louisville	CO	M	32	0:37:21	0:05:42	0:06:05	0:06:08	0:06:10	0:05:51	0:06:00
BolderBOULDER 2013	5/27/2013	Loveland	CO	M	52	0:37:21	0:05:53	0:06:03	0:06:10	0:06:08	0:05:52	0:06:01
BolderBOULDER 2013	5/27/2013	Boulder	CO	F	32	0:37:21	0:05:54	0:05:54	0:06:09	0:06:06	0:05:53	0:06:04
BolderBOULDER 2010	5/31/2010	Boulder	CO	M	31	0:37:21	0:05:56	0:05:54	0:06:09	0:05:56	0:06:03	0:06:06
BolderBOULDER 2008	5/26/2008	Denver	CO	M	47	0:37:21	0:05:38	0:06:01	0:06:13	0:06:08	0:05:52	0:06:07
BolderBOULDER 2010	5/31/2010	Kearney	NE	M	18	0:37:21	0:05:44	0:05:47	0:06:16	0:06:03	0:05:58	0:06:08
BolderBOULDER 2010	5/31/2010	Longmont	CO	M	50	0:37:21	0:05:34	0:06:00	0:06:13	0:06:08	0:06:01	0:06:08
BolderBOULDER 2011	5/30/2011	Boulder	CO	F	35	0:37:21	0:05:43	0:05:53	0:06:10	0:06:02	0:05:58	0:06:11
BolderBOULDER 2009	5/25/2009	Wiggins	CO	M	39	0:37:21	0:05:36	0:05:55	0:06:09	0:06:07	0:06:00	0:06:11
BolderBOULDER 2009	5/25/2009	Boulder	CO	M	18	0:37:21	0:05:32	0:05:46	0:06:06	0:06:14	0:06:07	0:06:11
BolderBOULDER 2012	5/28/2012	Denver	CO	M	17	0:37:21	0:05:18	0:05:51	0:06:11	0:06:12	0:06:02	0:06:28
BolderBOULDER 2011	5/30/2011	Alamosa	CO	M	25	0:37:22	0:05:38	0:05:49	0:06:14	0:06:13	0:06:04	0:06:10
BolderBOULDER 2009	5/25/2009	Longmont	CO	M	24	0:37:22	0:05:31	0:05:48	0:06:13	0:06:10	0:06:07	0:06:12
BolderBOULDER 2012	5/28/2012	Denver	CO	M	31	0:37:22	0:05:31	0:05:54	0:06:08	0:06:04	0:06:02	0:06:18
BolderBOULDER 2013	5/27/2013	Parker	CO	M	18	0:37:23	0:06:03	0:06:13	0:06:21	0:06:10	0:05:42	0:05:44
BolderBOULDER 2009	5/25/2009	Littleton	CO	M	16	0:37:23	0:05:54	0:06:07	0:06:15	0:06:03	0:05:52	0:05:56
BolderBOULDER 2010	5/31/2010	Louisville	CO	M	33	0:37:23	0:05:57	0:06:04	0:06:13	0:06:01	0:05:54	0:05:57
BolderBOULDER 2008	5/26/2008	Boulder	CO	M	43	0:37:23	0:05:46	0:06:11	0:06:10	0:06:15	0:05:48	0:06:02
BolderBOULDER 2009	5/25/2009	Louisville	CO	M	17	0:37:23	0:05:47	0:06:10	0:06:10	0:06:00	0:05:56	0:06:02
BolderBOULDER 2009	5/25/2009	Evergreen	CO	M	41	0:37:23	0:05:45	0:06:08	0:06:08	0:06:02	0:05:53	0:06:03
BolderBOULDER 2012	5/28/2012	Fort Collins	CO	M	17	0:37:23	0:05:23	0:06:00	0:06:21	0:06:15	0:06:05	0:06:03
BolderBOULDER 2009	5/25/2009	Colorado Springs	CO	M	34	0:37:23	0:05:51	0:05:58	0:06:12	0:06:06	0:05:54	0:06:04
BolderBOULDER 2009	5/25/2009	Denver	CO	M	24	0:37:23	0:05:36	0:05:59	0:06:13	0:06:10	0:05:54	0:06:05
BolderBOULDER 2012	5/28/2012	Louisville	CO	M	16	0:37:23	0:05:51	0:05:51	0:06:18	0:06:12	0:05:59	0:06:06
BolderBOULDER 2010	5/31/2010	Loveland	CO	M	45	0:37:23	0:05:49	0:06:00	0:06:09	0:06:00	0:05:59	0:06:07
BolderBOULDER 2013	5/27/2013	Denver	CO	M	36	0:37:23	0:05:56	0:05:58	0:06:08	0:06:02	0:05:52	0:06:08
BolderBOULDER 2012	5/28/2012	Iowa City	IA	M	25	0:37:23	0:05:54	0:05:52	0:06:13	0:06:05	0:05:54	0:06:08
BolderBOULDER 2012	5/28/2012	Broomfield	CO	M	40	0:37:23	0:05:34	0:05:53	0:06:18	0:06:12	0:05:55	0:06:09
BolderBOULDER 2012	5/28/2012	Denver	CO	M	19	0:37:23	0:05:42	0:05:50	0:06:13	0:06:16	0:06:00	0:06:10
BolderBOULDER 2012	5/28/2012	Tlaxcala		F	36	0:37:23	0:05:21	0:05:48	0:06:20	0:06:24	0:05:55	0:06:11
BolderBOULDER 2013	5/27/2013	Fort Collins	CO	M	31	0:37:23	0:05:37	0:05:52	0:06:11	0:06:18	0:05:56	0:06:11
BolderBOULDER 2013	5/27/2013	Longmont	CO	M	24	0:37:23	0:05:52	0:05:48	0:06:03	0:06:07	0:06:01	0:06:16
BolderBOULDER 2012	5/28/2012	Littleton	CO	M	34	0:37:24	0:05:49	0:05:56	0:06:19	0:06:13	0:05:56	0:05:57
BolderBOULDER 2012	5/28/2012	Boulder	CO	M	50	0:37:24	0:06:07	0:06:00	0:06:12	0:06:00	0:05:45	0:06:02
BolderBOULDER 2010	5/31/2010	Denver	CO	M	42	0:37:24	0:05:53	0:06:01	0:06:09	0:05:59	0:05:56	0:06:06
BolderBOULDER 2008	5/26/2008	Denver	CO	M	16	0:37:24	0:05:47	0:06:05	0:06:09	0:06:04	0:05:50	0:06:07
BolderBOULDER 2011	5/30/2011	Colorado Springs	CO	M	14	0:37:24	0:05:43	0:06:01	0:06:11	0:06:04	0:05:59	0:06:07
BolderBOULDER 2009	5/25/2009	Aspen	CO	M	26	0:37:24	0:05:38	0:05:51	0:06:14	0:06:11	0:06:01	0:06:07
BolderBOULDER 2008	5/26/2008	Kearney	NE	M	17	0:37:24	0:05:46	0:06:03	0:06:09	0:06:04	0:05:54	0:06:08
BolderBOULDER 2013	5/27/2013	Colorado Springs	CO	F	27	0:37:24	0:05:55	0:05:58	0:06:03	0:06:03	0:05:57	0:06:10
BolderBOULDER 2009	5/25/2009	Lakewood	CO	M	18	0:37:25	0:06:04	0:06:12	0:06:14	0:05:58	0:05:47	0:05:51
BolderBOULDER 2009	5/25/2009	Laramie	WY	M	16	0:37:25	0:05:27	0:06:10	0:06:27	0:06:20	0:05:54	0:05:55
BolderBOULDER 2011	5/30/2011	Boulder	CO	M	30	0:37:25	0:05:49	0:05:53	0:06:08	0:06:11	0:05:59	0:06:03
BolderBOULDER 2013	5/27/2013	Niwot	CO	M	42	0:37:25	0:05:51	0:05:54	0:06:08	0:06:07	0:05:57	0:06:06
BolderBOULDER 2012	5/28/2012	Boulder	CO	M	34	0:37:25	0:05:50	0:05:53	0:06:19	0:06:06	0:05:55	0:06:07
BolderBOULDER 2013	5/27/2013	Boulder	CO	M	53	0:37:25	0:05:58	0:05:56	0:06:08	0:06:08	0:05:49	0:06:08
BolderBOULDER 2009	5/25/2009	Boulder	CO	M	49	0:37:26	0:05:48	0:06:04	0:06:09	0:06:05	0:05:58	0:05:58
BolderBOULDER 2009	5/25/2009	Loveland	CO	M	16	0:37:26	0:05:58	0:05:58	0:06:07	0:06:03	0:05:51	0:06:04
BolderBOULDER 2009	5/25/2009	Pueblo West	CO	M	20	0:37:26	0:05:24	0:06:02	0:06:23	0:06:17	0:05:56	0:06:05
BolderBOULDER 2012	5/28/2012	Laramie	WY	M	21	0:37:26	0:06:15	0:05:59	0:05:58	0:06:02	0:05:49	0:06:08
BolderBOULDER 2008	5/26/2008	Boulder	CO	M	43	0:37:26	0:05:55	0:06:06	0:06:04	0:05:59	0:05:48	0:06:09
BolderBOULDER 2008	5/26/2008	Boulder	CO	M	30	0:37:26	0:05:59	0:06:02	0:06:01	0:05:56	0:05:53	0:06:10
BolderBOULDER 2012	5/28/2012	Denver	CO	M	32	0:37:27	0:06:11	0:06:08	0:06:13	0:05:59	0:05:54	0:05:55
BolderBOULDER 2011	5/30/2011	Gillette	WY	M	21	0:37:27	0:05:55	0:06:03	0:06:11	0:06:04	0:05:55	0:06:00
BolderBOULDER 2009	5/25/2009	colorado springs	CO	M	39	0:37:27	0:05:57	0:06:01	0:06:08	0:06:02	0:05:53	0:06:04
BolderBOULDER 2008	5/26/2008	Longmont	CO	M	17	0:37:27	0:05:49	0:06:08	0:06:10	0:06:04	0:05:47	0:06:10
BolderBOULDER 2011	5/30/2011	Cheyenne	WY	M	29	0:37:27	0:05:45	0:05:56	0:06:16	0:06:07	0:06:00	0:06:10
BolderBOULDER 2008	5/26/2008	Denver	CO	M	43	0:37:27	0:05:36	0:06:02	0:06:09	0:06:06	0:05:55	0:06:14
BolderBOULDER 2009	5/25/2009	Fort Collins	CO	M	25	0:37:28	0:05:40	0:06:02	0:06:14	0:06:08	0:05:57	0:06:02
BolderBOULDER 2013	5/27/2013	Lakewood	CO	M	33	0:37:28	0:05:48	0:06:09	0:06:09	0:06:04	0:05:54	0:06:06
BolderBOULDER 2012	5/28/2012	Boulder	CO	M	32	0:37:28	0:06:01	0:05:56	0:06:10	0:06:04	0:05:52	0:06:07
BolderBOULDER 2010	5/31/2010	Aberdeen	SD	M	23	0:37:28	0:05:26	0:06:02	0:06:19	0:06:08	0:06:03	0:06:09
BolderBOULDER 2010	5/31/2010	Boulder	CO	M	38	0:37:28	0:05:49	0:05:59	0:06:09	0:06:02	0:06:01	0:06:10
BolderBOULDER 2011	5/30/2011	Albuquerque	NM	M	39	0:37:28	0:05:52	0:05:56	0:06:11	0:06:05	0:06:00	0:06:11
BolderBOULDER 2013	5/27/2013	Buffalo	WY	M	16	0:37:28	0:05:48	0:05:51	0:06:16	0:06:15	0:05:54	0:06:13
BolderBOULDER 2009	5/25/2009	Denver	CO	M	23	0:37:28	0:05:43	0:05:50	0:06:06	0:06:05	0:06:01	0:06:13
BolderBOULDER 2013	5/27/2013	Boulder	CO	F	49	0:37:28	0:05:42	0:05:54	0:06:11	0:06:08	0:05:56	0:06:14
BolderBOULDER 2013	5/27/2013	Erie	CO	M	18	0:37:28	0:05:43	0:05:47	0:06:00	0:06:11	0:06:08	0:06:21
BolderBOULDER 2009	5/25/2009	Boulder	CO	M	28	0:37:29	0:05:49	0:06:03	0:06:19	0:06:04	0:06:12	0:05:49
BolderBOULDER 2009	5/25/2009	Boulder	CO	M	17	0:37:29	0:06:12	0:06:20	0:06:08	0:05:59	0:05:37	0:05:51
BolderBOULDER 2008	5/26/2008	Boulder	CO	M	30	0:37:29	0:05:56	0:06:12	0:06:10	0:06:01	0:05:49	0:06:00
BolderBOULDER 2011	5/30/2011	Centennial	CO	M	33	0:37:29	0:05:37	0:05:45	0:06:19	0:06:23	0:06:09	0:06:00
BolderBOULDER 2009	5/25/2009	Boulder	CO	M	31	0:37:29	0:05:46	0:06:06	0:06:12	0:06:09	0:05:57	0:06:02
BolderBOULDER 2011	5/30/2011	Monument	CO	M	18	0:37:29	0:05:35	0:05:59	0:06:16	0:06:06	0:06:08	0:06:07
BolderBOULDER 2012	5/28/2012	Boulder	CO	F	24	0:37:29	0:05:43	0:05:58	0:06:16	0:06:08	0:05:56	0:06:08
BolderBOULDER 2009	5/25/2009	Boulder	CO	M	47	0:37:29	0:05:29	0:05:58	0:06:14	0:06:13	0:06:06	0:06:09
BolderBOULDER 2012	5/28/2012	Fort Collins	CO	M	27	0:37:29	0:05:52	0:05:53	0:06:06	0:06:05	0:06:00	0:06:15
BolderBOULDER 2010	5/31/2010	Lexington	NE	M	17	0:37:30	0:05:20	0:06:03	0:06:35	0:06:26	0:06:06	0:05:53
BolderBOULDER 2011	5/30/2011	Broomfield	CO	M	16	0:37:30	0:06:02	0:05:56	0:06:11	0:06:02	0:06:02	0:05:57
BolderBOULDER 2012	5/28/2012	Aspen	CO	M	22	0:37:30	0:06:13	0:05:59	0:06:18	0:06:05	0:05:49	0:06:00
BolderBOULDER 2009	5/25/2009	Boulder	CO	M	18	0:37:30	0:05:43	0:06:20	0:06:18	0:06:01	0:05:53	0:06:00
BolderBOULDER 2010	5/31/2010	Aurora	CO	M	34	0:37:30	0:05:37	0:06:22	0:06:22	0:06:03	0:05:45	0:06:02
BolderBOULDER 2011	5/30/2011	Littleton	CO	M	33	0:37:30	0:05:42	0:06:21	0:06:09	0:06:08	0:05:53	0:06:02
BolderBOULDER 2013	5/27/2013	Denver	CO	M	28	0:37:30	0:06:10	0:06:01	0:06:10	0:06:03	0:05:49	0:06:04
BolderBOULDER 2011	5/30/2011	Laramie	WY	M	18	0:37:30	0:05:24	0:06:06	0:06:19	0:06:14	0:06:03	0:06:09
BolderBOULDER 2010	5/31/2010	Denver	CO	M	31	0:37:30	0:05:46	0:06:00	0:06:12	0:06:09	0:06:00	0:06:10
BolderBOULDER 2012	5/28/2012	Pueblo	CO	M	55	0:37:30	0:05:38	0:05:56	0:06:12	0:06:11	0:06:00	0:06:10
BolderBOULDER 2011	5/30/2011	Maywood	NE	M	30	0:37:30	0:05:47	0:05:46	0:06:14	0:06:08	0:05:54	0:06:11
BolderBOULDER 2012	5/28/2012	Boulder	CO	M	31	0:37:30	0:05:48	0:05:53	0:06:11	0:06:08	0:05:55	0:06:12
BolderBOULDER 2013	5/27/2013	Boulder	CO	M	24	0:37:31	0:05:51	0:05:57	0:06:10	0:06:17	0:06:01	0:05:58
BolderBOULDER 2009	5/25/2009	Aurora	CO	M	25	0:37:31	0:05:55	0:06:09	0:06:13	0:06:07	0:05:51	0:05:59
BolderBOULDER 2011	5/30/2011	Littleton	CO	M	37	0:37:31	0:06:00	0:05:54	0:06:10	0:06:11	0:06:03	0:05:59
BolderBOULDER 2012	5/28/2012	Riverton	WY	M	21	0:37:31	0:05:58	0:05:59	0:06:13	0:06:06	0:05:53	0:06:03
BolderBOULDER 2012	5/28/2012	cortlandt manor	NY	M	55	0:37:31	0:05:57	0:05:58	0:06:12	0:06:04	0:05:54	0:06:07
BolderBOULDER 2009	5/25/2009	Golden	CO	M	38	0:37:31	0:05:34	0:06:02	0:06:16	0:06:08	0:05:58	0:06:07
BolderBOULDER 2008	5/26/2008	Colorado Springs	CO	M	40	0:37:31	0:05:58	0:06:11	0:06:11	0:06:01	0:05:43	0:06:08
BolderBOULDER 2012	5/28/2012	Littleton	CO	M	46	0:37:31	0:05:59	0:05:57	0:06:09	0:06:02	0:05:56	0:06:11
BolderBOULDER 2013	5/27/2013	Erie	CO	M	47	0:37:31	0:05:54	0:05:55	0:05:59	0:06:07	0:05:55	0:06:15
BolderBOULDER 2011	5/30/2011	Boulder	CO	M	24	0:37:31	0:05:41	0:05:45	0:06:10	0:06:07	0:06:08	0:06:17
BolderBOULDER 2008	5/26/2008	boulder	CO	M	35	0:37:31	0:05:28	0:05:57	0:06:06	0:06:09	0:06:02	0:06:24
BolderBOULDER 2013	5/27/2013	United States	CO	M	23	0:37:32	0:05:57	0:06:10	0:06:15	0:06:05	0:05:53	0:05:55
BolderBOULDER 2013	5/27/2013	Denver	CO	M	20	0:37:32	0:06:02	0:06:10	0:06:21	0:06:04	0:05:48	0:05:57
BolderBOULDER 2009	5/25/2009	Boulder	CO	F	16	0:37:32	0:05:52	0:06:10	0:06:18	0:06:02	0:05:54	0:05:59
BolderBOULDER 2013	5/27/2013	Houston	TX	M	21	0:37:32	0:05:45	0:06:06	0:06:18	0:06:15	0:05:54	0:05:59
BolderBOULDER 2012	5/28/2012	Littleton	CO	M	38	0:37:32	0:06:02	0:06:01	0:06:13	0:06:07	0:05:54	0:06:00
BolderBOULDER 2012	5/28/2012	Englewood	CO	M	18	0:37:32	0:05:31	0:06:03	0:06:30	0:06:12	0:05:59	0:06:04
BolderBOULDER 2012	5/28/2012	Boulder	CO	F	17	0:37:32	0:05:55	0:06:00	0:06:12	0:06:04	0:05:57	0:06:05
BolderBOULDER 2008	5/26/2008	Boulder	CO	M	25	0:37:32	0:05:38	0:05:52	0:06:12	0:06:10	0:06:00	0:06:16
BolderBOULDER 2011	5/30/2011	Akron	CO	M	47	0:37:32	0:05:57	0:05:52	0:06:06	0:05:57	0:05:58	0:06:30
BolderBOULDER 2012	5/28/2012	Denver	CO	M	28	0:37:33	0:05:58	0:06:03	0:06:16	0:06:07	0:05:50	0:06:00
BolderBOULDER 2011	5/30/2011	Parker	CO	M	19	0:37:33	0:05:51	0:06:07	0:06:16	0:06:06	0:05:57	0:06:01
BolderBOULDER 2009	5/25/2009	Englewood	CO	M	30	0:37:33	0:05:50	0:06:01	0:06:12	0:06:01	0:05:54	0:06:06
BolderBOULDER 2011	5/30/2011	Louisville	CO	M	32	0:37:33	0:05:42	0:06:02	0:06:20	0:06:10	0:05:57	0:06:08
BolderBOULDER 2012	5/28/2012	Boulder	CO	M	32	0:37:33	0:06:01	0:05:56	0:06:06	0:06:05	0:05:50	0:06:12
BolderBOULDER 2008	5/26/2008	Longmont	CO	M	19	0:37:33	0:05:38	0:05:58	0:06:13	0:06:10	0:06:00	0:06:13
BolderBOULDER 2013	5/27/2013	Boulder	CO	M	25	0:37:33	0:05:42	0:05:52	0:06:11	0:06:11	0:06:00	0:06:15
BolderBOULDER 2008	5/26/2008	Cheyenne	WY	M	18	0:37:34	0:05:51	0:06:06	0:06:18	0:06:18	0:05:57	0:05:57
BolderBOULDER 2013	5/27/2013	Denver	CO	M	22	0:37:34	0:05:42	0:05:54	0:06:12	0:06:17	0:06:00	0:06:01
BolderBOULDER 2013	5/27/2013	Steamboat Springs	CO	M	31	0:37:34	0:06:00	0:06:03	0:06:12	0:06:11	0:05:51	0:06:03
BolderBOULDER 2011	5/30/2011	Loveland	CO	M	50	0:37:34	0:05:52	0:06:02	0:06:16	0:06:04	0:05:57	0:06:04
BolderBOULDER 2013	5/27/2013	Boulder	CO	M	23	0:37:34	0:06:04	0:06:01	0:06:10	0:06:02	0:05:55	0:06:05
BolderBOULDER 2013	5/27/2013	Arvada	CO	M	21	0:37:34	0:06:02	0:06:08	0:06:07	0:06:05	0:05:51	0:06:06
BolderBOULDER 2013	5/27/2013	Boulder	CO	M	29	0:37:34	0:05:43	0:05:49	0:06:15	0:06:16	0:06:04	0:06:07
BolderBOULDER 2010	5/31/2010	Kearney	NE	M	30	0:37:34	0:05:38	0:06:04	0:06:18	0:06:06	0:06:00	0:06:08
BolderBOULDER 2013	5/27/2013	Centennial	CO	M	18	0:37:34	0:06:08	0:05:51	0:06:07	0:06:02	0:05:52	0:06:09
BolderBOULDER 2011	5/30/2011	Loveland	CO	M	46	0:37:34	0:05:47	0:05:54	0:06:09	0:06:07	0:06:04	0:06:13
BolderBOULDER 2009	5/25/2009	Golden	CO	M	28	0:37:34	0:05:50	0:06:01	0:06:08	0:06:01	0:05:56	0:06:14
BolderBOULDER 2013	5/27/2013	Denver	CO	M	30	0:37:34	0:05:34	0:06:00	0:06:17	0:06:17	0:06:02	0:06:14
BolderBOULDER 2013	5/27/2013	Broomfield	CO	M	19	0:37:34	0:05:54	0:05:53	0:06:00	0:06:08	0:06:07	0:06:16
BolderBOULDER 2012	5/28/2012	Louisville	CO	M	34	0:37:34	0:05:48	0:05:51	0:06:10	0:06:05	0:06:00	0:06:17
BolderBOULDER 2012	5/28/2012	Boulder	CO	M	23	0:37:35	0:06:03	0:06:05	0:06:12	0:06:03	0:05:54	0:06:01
BolderBOULDER 2010	5/31/2010	Boulder	CO	M	42	0:37:35	0:05:50	0:06:04	0:06:16	0:06:07	0:05:58	0:06:05
BolderBOULDER 2009	5/25/2009	Boulder	CO	M	27	0:37:35	0:05:48	0:06:03	0:06:05	0:06:01	0:05:57	0:06:13
BolderBOULDER 2008	5/26/2008	Los Lunas	NM	M	55	0:37:35	0:05:37	0:05:57	0:06:10	0:06:08	0:05:56	0:06:20
BolderBOULDER 2010	5/31/2010	Boulder	CO	M	19	0:37:35	0:05:50	0:05:48	0:06:07	0:06:03	0:06:03	0:06:21
BolderBOULDER 2009	5/25/2009	Westminster	CO	M	46	0:37:36	0:05:51	0:06:02	0:06:11	0:06:09	0:05:55	0:06:08
BolderBOULDER 2012	5/28/2012	Lakewood	CO	M	33	0:37:36	0:05:55	0:06:01	0:06:09	0:06:09	0:05:57	0:06:09
BolderBOULDER 2008	5/26/2008	Aurora	CO	M	28	0:37:36	0:05:48	0:06:04	0:06:14	0:06:07	0:06:00	0:06:09
BolderBOULDER 2011	5/30/2011	Nederland	CO	F	37	0:37:36	0:05:42	0:06:03	0:06:15	0:06:10	0:06:00	0:06:11
BolderBOULDER 2011	5/30/2011	Denver	CO	M	32	0:37:36	0:05:53	0:05:56	0:06:06	0:06:07	0:05:58	0:06:16
BolderBOULDER 2008	5/26/2008	Boulder	CO	M	16	0:37:37	0:06:10	0:06:16	0:06:11	0:06:03	0:05:49	0:05:55
BolderBOULDER 2013	5/27/2013	Lakewood	CO	M	22	0:37:37	0:06:08	0:06:06	0:06:12	0:06:02	0:05:48	0:06:02
BolderBOULDER 2013	5/27/2013	Pueblo West	CO	M	16	0:37:37	0:05:17	0:05:53	0:06:21	0:06:18	0:06:24	0:06:02
BolderBOULDER 2011	5/30/2011	Aurora	CO	M	25	0:37:37	0:06:06	0:06:12	0:06:14	0:05:56	0:05:48	0:06:05
BolderBOULDER 2008	5/26/2008	Louisville	CO	M	31	0:37:37	0:05:52	0:06:02	0:06:11	0:06:06	0:05:51	0:06:08
BolderBOULDER 2013	5/27/2013	Boulder	CO	F	40	0:37:37	0:05:42	0:05:58	0:06:19	0:06:16	0:05:54	0:06:11
BolderBOULDER 2013	5/27/2013	Colorado Springs	CO	M	22	0:37:37	0:05:37	0:05:59	0:06:16	0:06:15	0:05:59	0:06:11
BolderBOULDER 2011	5/30/2011	Englewood	CO	M	34	0:37:37	0:05:35	0:05:51	0:06:17	0:06:15	0:06:05	0:06:11
BolderBOULDER 2013	5/27/2013	Billings	MT	M	41	0:37:37	0:05:49	0:05:55	0:06:12	0:06:08	0:05:57	0:06:14
BolderBOULDER 2010	5/31/2010	Boulder	CO	M	23	0:37:37	0:05:26	0:05:58	0:06:17	0:06:17	0:06:06	0:06:16
BolderBOULDER 2009	5/25/2009	Boulder	CO	M	20	0:37:37	0:05:34	0:06:02	0:06:11	0:06:09	0:06:02	0:06:18
BolderBOULDER 2012	5/28/2012	Loveland	CO	M	51	0:37:38	0:05:57	0:06:06	0:06:17	0:06:08	0:05:57	0:05:55
BolderBOULDER 2010	5/31/2010	Lafayette	CO	M	41	0:37:38	0:05:53	0:06:10	0:06:24	0:05:59	0:05:53	0:06:01
BolderBOULDER 2008	5/26/2008	Los Alamos	NM	M	34	0:37:38	0:05:32	0:06:06	0:06:20	0:06:13	0:06:00	0:06:05
BolderBOULDER 2010	5/31/2010	Lafayette	CO	M	47	0:37:38	0:05:51	0:06:06	0:06:14	0:06:04	0:05:57	0:06:07
BolderBOULDER 2012	5/28/2012	Englewood	CO	M	33	0:37:38	0:05:51	0:05:59	0:06:11	0:06:10	0:05:59	0:06:07
BolderBOULDER 2012	5/28/2012	Boulder	CO	M	24	0:37:38	0:05:38	0:05:57	0:06:17	0:06:17	0:06:04	0:06:07
BolderBOULDER 2011	5/30/2011	Castle Rock	CO	M	40	0:37:38	0:05:56	0:06:00	0:06:09	0:06:07	0:05:54	0:06:10
BolderBOULDER 2010	5/31/2010	Denver	CO	M	49	0:37:38	0:05:48	0:06:03	0:06:17	0:06:08	0:05:54	0:06:12
BolderBOULDER 2013	5/27/2013	Northglenn	CO	M	18	0:37:38	0:06:03	0:06:07	0:05:55	0:06:04	0:05:56	0:06:13
BolderBOULDER 2008	5/26/2008	Boulder	CO	M	30	0:37:38	0:05:49	0:06:01	0:06:07	0:06:05	0:05:58	0:06:13
BolderBOULDER 2011	5/30/2011	Fort Collins	CO	F	23	0:37:38	0:05:39	0:05:53	0:06:15	0:06:12	0:06:05	0:06:15
BolderBOULDER 2008	5/26/2008	Boulder	CO	M	33	0:37:38	0:05:28	0:05:56	0:06:14	0:06:16	0:06:01	0:06:20
BolderBOULDER 2013	5/27/2013	Westminster	CO	M	27	0:37:38	0:05:33	0:05:51	0:06:09	0:06:18	0:06:01	0:06:24
BolderBOULDER 2011	5/30/2011	Kearney	NE	M	21	0:37:39	0:06:00	0:06:04	0:06:15	0:06:06	0:05:58	0:06:01
BolderBOULDER 2008	5/26/2008	Brush	CO	M	16	0:37:39	0:05:56	0:06:07	0:06:18	0:06:10	0:05:46	0:06:03
BolderBOULDER 2008	5/26/2008	Boulder	CO	M	18	0:37:39	0:05:51	0:06:11	0:06:14	0:06:05	0:05:55	0:06:08
BolderBOULDER 2009	5/25/2009	Albuquerque	NM	M	37	0:37:39	0:05:45	0:05:57	0:06:13	0:06:11	0:06:04	0:06:08
BolderBOULDER 2012	5/28/2012	Westminster	CO	M	37	0:37:39	0:05:57	0:06:01	0:06:12	0:06:04	0:05:58	0:06:09
BolderBOULDER 2010	5/31/2010	Westminster	CO	F	25	0:37:39	0:05:58	0:06:01	0:06:08	0:06:02	0:05:59	0:06:09
BolderBOULDER 2008	5/26/2008	Boulder	CO	M	30	0:37:39	0:05:36	0:05:58	0:06:15	0:06:09	0:05:56	0:06:23
BolderBOULDER 2011	5/30/2011	Cheyenne	WY	M	16	0:37:40	0:05:51	0:06:09	0:06:25	0:06:08	0:06:00	0:05:51
BolderBOULDER 2011	5/30/2011	Golden	CO	M	34	0:37:40	0:06:12	0:06:15	0:06:08	0:05:58	0:05:53	0:05:55
BolderBOULDER 2012	5/28/2012	Vail	CO	M	32	0:37:40	0:05:56	0:06:05	0:06:15	0:06:08	0:05:53	0:06:03
BolderBOULDER 2008	5/26/2008	Boulder	CO	M	46	0:37:40	0:05:52	0:06:14	0:06:11	0:06:07	0:05:50	0:06:04
BolderBOULDER 2008	5/26/2008	Denver	CO	M	33	0:37:40	0:05:54	0:06:05	0:06:12	0:06:06	0:05:54	0:06:05
BolderBOULDER 2009	5/25/2009	Lakewood	CO	M	43	0:37:40	0:05:43	0:06:03	0:06:15	0:06:12	0:06:04	0:06:06
BolderBOULDER 2008	5/26/2008	Greeley	CO	M	37	0:37:40	0:05:48	0:06:08	0:06:11	0:06:10	0:05:55	0:06:10
BolderBOULDER 2013	5/27/2013	Denver	CO	M	34	0:37:40	0:05:49	0:05:59	0:06:12	0:06:11	0:05:54	0:06:14
BolderBOULDER 2013	5/27/2013	Vail	CO	M	54	0:37:40	0:05:40	0:05:56	0:06:11	0:06:14	0:06:03	0:06:15
BolderBOULDER 2009	5/25/2009	Greeley	CO	M	18	0:37:41	0:06:12	0:06:10	0:06:33	0:06:10	0:05:39	0:05:41
BolderBOULDER 2009	5/25/2009	Boulder	CO	F	14	0:37:41	0:05:52	0:06:10	0:06:18	0:06:02	0:05:54	0:06:02
BolderBOULDER 2011	5/30/2011	Lakewood	CO	F	28	0:37:41	0:06:00	0:06:08	0:06:14	0:06:02	0:05:56	0:06:03
BolderBOULDER 2012	5/28/2012	Louisville	CO	M	18	0:37:41	0:05:57	0:06:05	0:06:17	0:06:09	0:05:52	0:06:06
BolderBOULDER 2008	5/26/2008	colorado springs	CO	M	38	0:37:41	0:05:46	0:06:04	0:06:08	0:06:09	0:05:55	0:06:14
BolderBOULDER 2013	5/27/2013	Denver	CO	M	30	0:37:41	0:05:31	0:05:51	0:06:16	0:06:14	0:06:05	0:06:19
BolderBOULDER 2013	5/27/2013	Parker	CO	M	17	0:37:42	0:06:02	0:06:13	0:06:21	0:06:10	0:05:42	0:05:56
BolderBOULDER 2011	5/30/2011	denver	CO	M	33	0:37:42	0:06:08	0:05:58	0:06:09	0:06:02	0:05:57	0:06:05
BolderBOULDER 2013	5/27/2013	Boulder	CO	M	44	0:37:42	0:06:02	0:05:58	0:06:05	0:06:10	0:05:58	0:06:09
BolderBOULDER 2009	5/25/2009	Aurora	CO	M	29	0:37:42	0:05:39	0:05:57	0:06:12	0:06:12	0:06:04	0:06:14
BolderBOULDER 2011	5/30/2011	Parker	CO	M	17	0:37:42	0:05:53	0:05:59	0:06:13	0:06:04	0:06:00	0:06:15
BolderBOULDER 2010	5/31/2010	goergetown	CO	M	15	0:37:42	0:05:36	0:05:55	0:06:20	0:06:07	0:06:06	0:06:15
BolderBOULDER 2008	5/26/2008	Larkspur	CO	M	22	0:37:43	0:06:02	0:06:05	0:06:13	0:06:05	0:05:52	0:06:03
BolderBOULDER 2011	5/30/2011	Boulder	CO	M	16	0:37:43	0:06:06	0:05:56	0:06:09	0:06:07	0:06:00	0:06:04
BolderBOULDER 2012	5/28/2012	Lafayette	CO	M	15	0:37:43	0:05:57	0:06:05	0:06:17	0:06:09	0:05:51	0:06:05
BolderBOULDER 2011	5/30/2011	Boulder	CO	M	38	0:37:43	0:05:59	0:06:04	0:06:14	0:06:04	0:05:57	0:06:05
BolderBOULDER 2012	5/28/2012	Scottsbluff	NE	M	16	0:37:43	0:05:49	0:06:00	0:06:18	0:06:15	0:05:57	0:06:05
BolderBOULDER 2012	5/28/2012	Boulder	CO	M	16	0:37:43	0:05:43	0:06:06	0:06:22	0:06:13	0:05:55	0:06:07
BolderBOULDER 2011	5/30/2011	Broomfield	CO	M	32	0:37:43	0:05:43	0:05:58	0:06:18	0:06:10	0:06:02	0:06:11
BolderBOULDER 2010	5/31/2010	Centennial	CO	M	25	0:37:43	0:05:10	0:05:59	0:06:23	0:06:14	0:06:12	0:06:23
BolderBOULDER 2013	5/27/2013	Denver	CO	M	34	0:37:44	0:06:08	0:06:13	0:06:14	0:06:02	0:05:48	0:05:59
BolderBOULDER 2013	5/27/2013	Denver	CO	F	30	0:37:44	0:06:04	0:06:08	0:06:15	0:06:05	0:05:54	0:06:01
BolderBOULDER 2013	5/27/2013	KC	MO	M	43	0:37:44	0:05:54	0:05:58	0:06:19	0:06:14	0:05:56	0:06:02
BolderBOULDER 2009	5/25/2009	Durango	CO	M	34	0:37:44	0:06:06	0:06:03	0:06:09	0:06:06	0:05:57	0:06:05
BolderBOULDER 2010	5/31/2010	Denver	CO	M	26	0:37:44	0:05:54	0:06:16	0:06:08	0:06:03	0:06:00	0:06:05
BolderBOULDER 2012	5/28/2012	Castle Pines	CO	M	46	0:37:44	0:05:50	0:06:01	0:06:16	0:06:12	0:05:58	0:06:08
BolderBOULDER 2011	5/30/2011	Lakewood	CO	M	29	0:37:44	0:05:38	0:05:58	0:06:21	0:06:16	0:06:08	0:06:08
BolderBOULDER 2009	5/25/2009	Minturn	CO	M	44	0:37:44	0:05:49	0:06:03	0:06:13	0:06:07	0:05:57	0:06:10
BolderBOULDER 2008	5/26/2008	Boulder	CO	M	41	0:37:44	0:05:43	0:06:07	0:06:16	0:06:14	0:05:57	0:06:10
BolderBOULDER 2013	5/27/2013	Boulder	CO	M	44	0:37:44	0:05:48	0:05:57	0:06:13	0:06:20	0:06:00	0:06:10
BolderBOULDER 2009	5/25/2009	Denver	CO	M	25	0:37:44	0:05:39	0:06:00	0:06:15	0:06:12	0:06:01	0:06:10
BolderBOULDER 2010	5/31/2010	Fort Collins	CO	M	25	0:37:44	0:05:22	0:05:54	0:06:23	0:06:16	0:06:08	0:06:15
BolderBOULDER 2009	5/25/2009	Casper	WY	M	16	0:37:44	0:05:42	0:05:54	0:06:08	0:06:04	0:06:05	0:06:28
BolderBOULDER 2012	5/28/2012	Littleton	CO	M	21	0:37:45	0:06:05	0:06:02	0:06:12	0:06:08	0:05:56	0:05:57
BolderBOULDER 2009	5/25/2009	Englewood	CO	M	26	0:37:45	0:06:10	0:06:01	0:06:11	0:06:04	0:05:58	0:06:04
BolderBOULDER 2010	5/31/2010	Gillette	WY	M	20	0:37:45	0:05:50	0:06:09	0:06:20	0:06:04	0:05:58	0:06:07
BolderBOULDER 2008	5/26/2008	Greeley	CO	M	17	0:37:45	0:05:57	0:06:00	0:06:09	0:06:12	0:06:02	0:06:07
BolderBOULDER 2011	5/30/2011	Fort Collins	CO	M	16	0:37:45	0:05:34	0:06:04	0:06:27	0:06:16	0:06:01	0:06:09
BolderBOULDER 2012	5/28/2012	Louisville	CO	M	18	0:37:45	0:05:49	0:05:52	0:06:18	0:06:12	0:06:02	0:06:11
BolderBOULDER 2013	5/27/2013	Castle Rock	CO	M	42	0:37:45	0:06:02	0:05:57	0:06:03	0:06:09	0:05:57	0:06:12
BolderBOULDER 2012	5/28/2012	Louisville	CO	M	18	0:37:45	0:05:49	0:05:54	0:06:17	0:06:14	0:05:59	0:06:14
BolderBOULDER 2013	5/27/2013	Chicago	IL	M	27	0:37:45	0:05:56	0:06:00	0:06:08	0:06:06	0:05:59	0:06:15
BolderBOULDER 2009	5/25/2009	Denver	CO	M	48	0:37:45	0:05:26	0:05:57	0:06:24	0:06:16	0:05:59	0:06:18
BolderBOULDER 2008	5/26/2008	Berthoud	CO	M	44	0:37:45	0:05:36	0:06:01	0:06:18	0:06:10	0:05:56	0:06:19
BolderBOULDER 2009	5/25/2009	Broomfield	CO	M	39	0:37:46	0:05:55	0:06:06	0:06:11	0:06:08	0:05:58	0:05:59
BolderBOULDER 2011	5/30/2011	Colorado Springs	CO	M	46	0:37:46	0:05:51	0:06:02	0:06:15	0:06:05	0:06:00	0:06:10
BolderBOULDER 2010	5/31/2010	Denver	CO	M	39	0:37:46	0:05:50	0:06:02	0:06:17	0:06:05	0:06:04	0:06:11
BolderBOULDER 2010	5/31/2010	Fort Collins	CO	M	22	0:37:46	0:05:57	0:05:56	0:06:12	0:06:04	0:06:06	0:06:12
BolderBOULDER 2008	5/26/2008	Boulder	CO	M	38	0:37:46	0:05:30	0:06:07	0:06:17	0:06:15	0:06:03	0:06:13
BolderBOULDER 2008	5/26/2008	Laramie	WY	M	24	0:37:46	0:05:32	0:05:59	0:06:16	0:06:18	0:06:09	0:06:15
BolderBOULDER 2008	5/26/2008	Boulder	CO	M	48	0:37:46	0:05:54	0:06:10	0:06:08	0:06:05	0:05:48	0:06:16
BolderBOULDER 2011	5/30/2011	Littleton	CO	M	50	0:37:46	0:05:41	0:05:52	0:06:16	0:06:05	0:06:06	0:06:18
BolderBOULDER 2013	5/27/2013	Boulder	CO	M	23	0:37:47	0:06:35	0:06:44	0:06:09	0:05:49	0:05:32	0:05:40
BolderBOULDER 2008	5/26/2008	Laramie	WY	M	16	0:37:47	0:05:50	0:06:20	0:06:18	0:06:11	0:05:54	0:05:59
BolderBOULDER 2010	5/31/2010	Boulder	CO	M	31	0:37:47	0:05:53	0:06:12	0:06:18	0:06:02	0:05:55	0:06:04
BolderBOULDER 2012	5/28/2012	Centennial	CO	M	35	0:37:47	0:06:03	0:05:59	0:06:13	0:06:04	0:05:59	0:06:08
BolderBOULDER 2010	5/31/2010	Wolf Point	MT	M	19	0:37:47	0:06:00	0:06:10	0:06:10	0:05:59	0:05:56	0:06:09
BolderBOULDER 2013	5/27/2013	Golden	CO	M	29	0:37:47	0:05:52	0:05:58	0:06:11	0:06:10	0:06:03	0:06:13
BolderBOULDER 2009	5/25/2009	Denver	CO	M	32	0:37:47	0:05:40	0:06:02	0:06:18	0:06:07	0:06:03	0:06:14
BolderBOULDER 2010	5/31/2010	Casper	WY	F	40	0:37:47	0:05:48	0:06:04	0:06:16	0:06:09	0:05:59	0:06:15
BolderBOULDER 2012	5/28/2012	Boulder	CO	F	22	0:37:47	0:05:39	0:05:55	0:06:15	0:06:16	0:06:04	0:06:15
BolderBOULDER 2008	5/26/2008	Fort Collins	CO	F	23	0:37:47	0:05:49	0:06:00	0:06:09	0:06:12	0:05:56	0:06:16
BolderBOULDER 2013	5/27/2013	Louisville	CO	M	19	0:37:47	0:05:54	0:05:53	0:06:16	0:06:10	0:05:57	0:06:17
BolderBOULDER 2008	5/26/2008	Albuquerque	NM	M	36	0:37:47	0:05:47	0:05:57	0:06:09	0:06:07	0:06:00	0:06:23
BolderBOULDER 2013	5/27/2013	Westminster	CO	M	35	0:37:48	0:06:07	0:06:09	0:06:18	0:06:05	0:05:50	0:06:03
BolderBOULDER 2010	5/31/2010	Boulder	CO	M	48	0:37:48	0:06:08	0:06:01	0:06:19	0:06:06	0:05:53	0:06:04
BolderBOULDER 2013	5/27/2013	Parker	CO	M	19	0:37:48	0:06:08	0:06:08	0:06:11	0:06:08	0:05:56	0:06:05
BolderBOULDER 2010	5/31/2010	Boulder	CO	M	50	0:37:48	0:06:00	0:06:08	0:06:18	0:06:09	0:05:53	0:06:06
BolderBOULDER 2008	5/26/2008	Denver	CO	M	29	0:37:48	0:05:44	0:06:11	0:06:17	0:06:10	0:05:56	0:06:09
BolderBOULDER 2008	5/26/2008	Boulder	CO	M	22	0:37:48	0:05:45	0:06:01	0:06:08	0:06:04	0:05:54	0:06:27
BolderBOULDER 2009	5/25/2009	Pueblo West	CO	M	16	0:37:49	0:05:36	0:06:16	0:06:25	0:06:19	0:06:01	0:05:56
BolderBOULDER 2010	5/31/2010	Omaha	NE	M	18	0:37:49	0:05:53	0:05:49	0:07:02	0:05:55	0:05:52	0:06:02
BolderBOULDER 2012	5/28/2012	Boulder	CO	M	46	0:37:49	0:05:58	0:06:06	0:06:19	0:06:10	0:05:56	0:06:06
BolderBOULDER 2010	5/31/2010	Windsor	CO	M	15	0:37:49	0:05:53	0:06:03	0:06:11	0:06:05	0:06:00	0:06:10
BolderBOULDER 2011	5/30/2011	denver	CO	M	32	0:37:49	0:05:45	0:05:55	0:06:18	0:06:14	0:06:09	0:06:10
BolderBOULDER 2010	5/31/2010	Boulder	CO	M	43	0:37:49	0:05:46	0:05:57	0:06:15	0:06:05	0:06:07	0:06:13
BolderBOULDER 2013	5/27/2013	Fort Collins	CO	M	27	0:37:49	0:05:24	0:05:43	0:06:12	0:06:25	0:06:11	0:06:27
BolderBOULDER 2013	5/27/2013	Broomfield	CO	M	56	0:37:50	0:06:08	0:06:06	0:06:15	0:06:07	0:05:55	0:06:03
BolderBOULDER 2013	5/27/2013	Littleton	CO	M	39	0:37:50	0:06:04	0:06:04	0:06:11	0:06:10	0:06:00	0:06:03
BolderBOULDER 2008	5/26/2008	Boulder	CO	M	27	0:37:50	0:05:45	0:06:08	0:06:13	0:06:23	0:06:00	0:06:05
BolderBOULDER 2010	5/31/2010	Boulder	CO	F	22	0:37:50	0:05:47	0:06:03	0:06:16	0:06:07	0:06:06	0:06:10
BolderBOULDER 2012	5/28/2012	Boulder	CO	M	32	0:37:50	0:05:58	0:06:00	0:06:16	0:06:08	0:05:58	0:06:11
BolderBOULDER 2011	5/30/2011	Loveland	CO	M	36	0:37:50	0:06:00	0:05:55	0:06:10	0:06:08	0:06:08	0:06:12
BolderBOULDER 2010	5/31/2010	Pueblo	CO	M	56	0:37:50	0:05:51	0:06:00	0:06:15	0:06:06	0:06:02	0:06:16
BolderBOULDER 2013	5/27/2013	Highlands Ranch	CO	M	18	0:37:51	0:06:09	0:06:07	0:06:19	0:06:20	0:05:49	0:05:54
BolderBOULDER 2009	5/25/2009	Denver	CO	M	40	0:37:51	0:06:10	0:06:10	0:06:11	0:06:05	0:05:57	0:05:58
BolderBOULDER 2009	5/25/2009	Boulder	CO	M	46	0:37:51	0:05:59	0:06:10	0:06:12	0:06:02	0:05:55	0:06:08
BolderBOULDER 2012	5/28/2012	Colorado Springs	CO	M	39	0:37:51	0:05:45	0:06:15	0:06:20	0:06:13	0:05:54	0:06:11
BolderBOULDER 2011	5/30/2011	Hulett	WY	M	17	0:37:51	0:05:33	0:06:07	0:06:22	0:06:12	0:06:07	0:06:12
BolderBOULDER 2011	5/30/2011	Erie	CO	M	35	0:37:51	0:05:43	0:06:04	0:06:19	0:06:11	0:06:09	0:06:12
BolderBOULDER 2012	5/28/2012	Northglenn	CO	M	24	0:37:51	0:05:32	0:05:49	0:06:27	0:06:21	0:06:05	0:06:15
BolderBOULDER 2008	5/26/2008	Boulder	CO	M	18	0:37:51	0:05:50	0:06:00	0:06:06	0:06:05	0:06:04	0:06:22
BolderBOULDER 2013	5/27/2013	Boulder	CO	M	18	0:37:51	0:05:37	0:05:35	0:06:14	0:06:18	0:06:14	0:06:38
BolderBOULDER 2011	5/30/2011	Kearney	NE	M	17	0:37:52	0:06:14	0:06:12	0:06:18	0:06:10	0:05:57	0:05:52
BolderBOULDER 2008	5/26/2008	Englewood	CO	M	16	0:37:52	0:05:44	0:06:22	0:06:30	0:06:13	0:05:52	0:05:56
BolderBOULDER 2010	5/31/2010	Englewood	CO	M	48	0:37:52	0:05:55	0:06:15	0:06:18	0:06:04	0:06:00	0:06:01
BolderBOULDER 2010	5/31/2010	Centennial	CO	M	36	0:37:52	0:06:13	0:06:13	0:06:12	0:06:03	0:05:59	0:06:02
BolderBOULDER 2009	5/25/2009	Boulder	CO	M	40	0:37:52	0:05:36	0:06:04	0:06:16	0:06:02	0:05:55	0:06:04
BolderBOULDER 2012	5/28/2012	longmont	CO	M	34	0:37:52	0:05:45	0:06:07	0:06:24	0:06:10	0:05:58	0:06:06
BolderBOULDER 2013	5/27/2013	Atlanta	GA	M	25	0:37:52	0:05:50	0:05:50	0:06:05	0:06:16	0:06:08	0:06:22
BolderBOULDER 2009	5/25/2009	Colorado Springs	CO	M	21	0:37:52	0:05:16	0:05:54	0:06:18	0:06:20	0:06:11	0:06:31
BolderBOULDER 2011	5/30/2011	Boulder	CO	M	26	0:37:53	0:05:22	0:06:31	0:06:14	0:06:34	0:05:47	0:06:01
BolderBOULDER 2013	5/27/2013	Boulder	CO	F	28	0:37:53	0:06:03	0:06:09	0:06:14	0:06:04	0:05:52	0:06:07
BolderBOULDER 2010	5/31/2010	Lexington	NE	M	17	0:37:53	0:05:51	0:06:03	0:06:17	0:06:09	0:05:59	0:06:10
BolderBOULDER 2011	5/30/2011	Boulder	CO	M	35	0:37:53	0:05:46	0:05:55	0:06:18	0:06:14	0:06:15	0:06:11
BolderBOULDER 2011	5/30/2011	Denver	CO	M	33	0:37:53	0:05:53	0:06:01	0:06:14	0:06:08	0:06:05	0:06:15
BolderBOULDER 2010	5/31/2010	Fort Collins	CO	M	21	0:37:53	0:05:41	0:05:56	0:06:13	0:06:12	0:06:10	0:06:17
BolderBOULDER 2013	5/27/2013	Akron	CO	M	49	0:37:53	0:05:49	0:05:55	0:06:18	0:06:14	0:06:02	0:06:27
BolderBOULDER 2012	5/28/2012	Littleton	CO	M	30	0:37:54	0:05:45	0:05:54	0:06:16	0:06:26	0:06:05	0:06:05
BolderBOULDER 2011	5/30/2011	Calgary	AB	M	42	0:37:54	0:05:58	0:06:04	0:06:17	0:06:11	0:06:00	0:06:07
BolderBOULDER 2010	5/31/2010	Denver	CO	M	30	0:37:54	0:05:49	0:06:11	0:06:17	0:06:08	0:06:01	0:06:07
BolderBOULDER 2011	5/30/2011	Vail	CO	M	31	0:37:54	0:05:53	0:06:07	0:06:18	0:06:06	0:06:00	0:06:11
BolderBOULDER 2012	5/28/2012	Boulder	CO	M	44	0:37:54	0:05:54	0:06:06	0:06:16	0:06:10	0:06:00	0:06:11
BolderBOULDER 2011	5/30/2011	Colorado Springs	CO	M	24	0:37:54	0:05:56	0:06:11	0:06:14	0:06:02	0:05:59	0:06:17
BolderBOULDER 2012	5/28/2012	Boulder	CO	M	30	0:37:54	0:05:54	0:05:52	0:06:14	0:06:13	0:05:59	0:06:17
BolderBOULDER 2011	5/30/2011	Kearney	NE	M	17	0:37:55	0:06:13	0:06:12	0:06:18	0:06:10	0:05:58	0:05:52
BolderBOULDER 2012	5/28/2012	Dallas	TX	M	19	0:37:55	0:05:57	0:06:07	0:06:31	0:06:19	0:05:56	0:05:55
BolderBOULDER 2013	5/27/2013	Highlands Ranch	CO	M	18	0:37:55	0:05:58	0:06:11	0:06:29	0:06:19	0:05:49	0:05:58
BolderBOULDER 2009	5/25/2009	Harrisburg	NE	M	18	0:37:55	0:05:43	0:06:14	0:06:40	0:06:14	0:05:38	0:06:00
BolderBOULDER 2008	5/26/2008	Boulder	CO	M	36	0:37:55	0:06:11	0:06:22	0:06:15	0:06:01	0:05:49	0:06:01
BolderBOULDER 2011	5/30/2011	Boulder	CO	F	23	0:37:55	0:05:55	0:06:11	0:06:21	0:06:09	0:05:57	0:06:04
BolderBOULDER 2009	5/25/2009	kearney	NE	M	29	0:37:55	0:05:44	0:06:16	0:06:25	0:06:15	0:05:53	0:06:06
BolderBOULDER 2011	5/30/2011	Dillon	CO	M	27	0:37:55	0:06:01	0:06:04	0:06:15	0:06:04	0:06:07	0:06:11
BolderBOULDER 2012	5/28/2012	Louisville	CO	M	40	0:37:55	0:05:54	0:06:08	0:06:15	0:06:08	0:06:00	0:06:13
BolderBOULDER 2009	5/25/2009	Windsor	CO	F	30	0:37:55	0:05:45	0:06:00	0:06:19	0:06:13	0:06:02	0:06:13
BolderBOULDER 2013	5/27/2013	Denver	CO	M	36	0:37:55	0:05:44	0:06:01	0:06:15	0:06:17	0:06:01	0:06:14
BolderBOULDER 2008	5/26/2008	Denver	CO	M	48	0:37:55	0:05:49	0:06:05	0:06:10	0:06:06	0:05:56	0:06:20
BolderBOULDER 2008	5/26/2008	Colorado Springs	CO	M	16	0:37:55	0:05:28	0:06:02	0:06:15	0:06:17	0:06:04	0:06:26
BolderBOULDER 2009	5/25/2009	Akron	CO	M	45	0:37:55	0:05:51	0:05:58	0:06:09	0:06:03	0:06:06	0:06:33
BolderBOULDER 2010	5/31/2010	Golden	CO	M	31	0:37:55	0:05:55	0:05:55	0:06:00	0:05:50	0:05:42	0:07:25
BolderBOULDER 2008	5/26/2008	Englewood	CO	M	30	0:37:56	0:05:50	0:06:13	0:06:16	0:06:16	0:05:59	0:06:03
BolderBOULDER 2010	5/31/2010	Lexington	NE	M	16	0:37:56	0:05:38	0:06:25	0:06:26	0:06:08	0:06:01	0:06:03
BolderBOULDER 2011	5/30/2011	Evans	CO	M	50	0:37:56	0:05:50	0:06:09	0:06:19	0:06:13	0:06:00	0:06:07
BolderBOULDER 2008	5/26/2008	Flagstaff	AZ	F	22	0:37:56	0:05:48	0:06:09	0:06:17	0:06:10	0:05:58	0:06:13
BolderBOULDER 2010	5/31/2010	Centennial	CO	M	44	0:37:56	0:06:01	0:06:06	0:06:09	0:06:05	0:06:04	0:06:13
BolderBOULDER 2010	5/31/2010	CENTENNIAL	CO	M	19	0:37:56	0:05:51	0:06:04	0:06:14	0:06:08	0:06:08	0:06:14
BolderBOULDER 2012	5/28/2012	Aurora	CO	M	23	0:37:56	0:05:47	0:06:02	0:06:18	0:06:12	0:06:00	0:06:15
BolderBOULDER 2011	5/30/2011	Boulder	CO	M	49	0:37:56	0:05:58	0:06:04	0:06:13	0:06:08	0:05:59	0:06:17
BolderBOULDER 2012	5/28/2012	Aurora	CO	M	26	0:37:56	0:05:55	0:05:56	0:06:15	0:06:14	0:06:01	0:06:17
BolderBOULDER 2013	5/27/2013	Fort Collins	CO	F	18	0:37:56	0:05:44	0:05:53	0:06:17	0:06:13	0:06:00	0:06:30
BolderBOULDER 2013	5/27/2013	Fort Collins	CO	M	19	0:37:56	0:05:43	0:05:53	0:06:17	0:06:13	0:06:01	0:06:30
BolderBOULDER 2012	5/28/2012	Aurora	CO	M	21	0:37:57	0:06:01	0:06:03	0:06:18	0:06:13	0:06:06	0:06:04
BolderBOULDER 2012	5/28/2012	fort collins	CO	M	36	0:37:57	0:05:58	0:06:03	0:06:17	0:06:12	0:06:00	0:06:07
BolderBOULDER 2008	5/26/2008	Superior	CO	M	44	0:37:57	0:06:06	0:06:08	0:06:12	0:06:07	0:05:50	0:06:08
BolderBOULDER 2010	5/31/2010	Menomonee Falls	WI	M	31	0:37:57	0:06:05	0:06:03	0:06:19	0:06:06	0:05:58	0:06:10
BolderBOULDER 2011	5/30/2011	Denver	CO	M	33	0:37:57	0:05:59	0:06:06	0:06:14	0:06:05	0:05:59	0:06:12
BolderBOULDER 2011	5/30/2011	Pueblo	CO	M	22	0:37:57	0:05:36	0:06:01	0:06:24	0:06:16	0:06:09	0:06:13
BolderBOULDER 2008	5/26/2008	Albuquerque	NM	F	29	0:37:57	0:05:51	0:06:05	0:06:10	0:06:09	0:05:59	0:06:15
BolderBOULDER 2008	5/26/2008	Pueblo West	CO	M	17	0:37:57	0:05:29	0:06:06	0:06:23	0:06:23	0:06:01	0:06:18
BolderBOULDER 2010	5/31/2010	Cheyenne	WY	M	28	0:37:57	0:05:45	0:06:03	0:06:22	0:06:10	0:06:02	0:06:19
BolderBOULDER 2008	5/26/2008	Littleton	CO	M	28	0:37:57	0:05:23	0:05:58	0:06:16	0:06:18	0:06:10	0:06:25
BolderBOULDER 2008	5/26/2008	Golden	CO	M	16	0:37:58	0:05:46	0:06:12	0:06:20	0:06:13	0:05:59	0:06:09
BolderBOULDER 2013	5/27/2013	Westminster	CO	M	32	0:37:58	0:06:07	0:06:10	0:06:15	0:06:07	0:05:54	0:06:11
BolderBOULDER 2011	5/30/2011	Boulder	CO	M	31	0:37:58	0:06:05	0:06:01	0:06:13	0:06:06	0:06:00	0:06:17
BolderBOULDER 2011	5/30/2011	Denver	CO	M	51	0:37:58	0:05:53	0:06:05	0:06:15	0:06:07	0:05:58	0:06:18
BolderBOULDER 2013	5/27/2013	Watertown	MA	M	31	0:37:58	0:05:51	0:05:53	0:06:16	0:06:13	0:05:58	0:06:21
BolderBOULDER 2013	5/27/2013	Centennial	CO	M	35	0:37:58	0:05:36	0:05:55	0:06:11	0:06:23	0:06:09	0:06:21
BolderBOULDER 2009	5/25/2009	Boulder	CO	M	35	0:37:59	0:05:58	0:06:09	0:06:13	0:06:10	0:06:02	0:06:03
BolderBOULDER 2013	5/27/2013	Boulder	CO	M	53	0:37:59	0:05:49	0:06:10	0:06:22	0:06:19	0:06:00	0:06:10
BolderBOULDER 2012	5/28/2012	Boulder	CO	M	36	0:37:59	0:05:58	0:05:58	0:06:15	0:06:13	0:06:04	0:06:10
BolderBOULDER 2010	5/31/2010	Peyton	CO	M	18	0:37:59	0:05:36	0:06:08	0:06:29	0:06:13	0:06:03	0:06:11
BolderBOULDER 2011	5/30/2011	Centennial	CO	M	33	0:37:59	0:06:02	0:06:02	0:06:16	0:06:11	0:05:56	0:06:12
BolderBOULDER 2012	5/28/2012	Thornton	CO	M	16	0:37:59	0:05:37	0:06:00	0:06:27	0:06:18	0:06:03	0:06:16
BolderBOULDER 2011	5/30/2011	Colorado Springs	CO	M	24	0:37:59	0:05:37	0:05:57	0:06:15	0:06:14	0:06:09	0:06:26
BolderBOULDER 2009	5/25/2009	Golden	CO	M	34	0:38:00	0:06:01	0:06:13	0:06:15	0:06:12	0:06:03	0:06:02
BolderBOULDER 2013	5/27/2013	Boulder	CO	M	28	0:38:00	0:06:01	0:06:08	0:06:19	0:06:15	0:05:57	0:06:03
BolderBOULDER 2010	5/31/2010	Littleton	CO	M	43	0:38:00	0:06:00	0:06:07	0:06:17	0:06:08	0:06:01	0:06:06
BolderBOULDER 2010	5/31/2010	Loveland	CO	M	18	0:38:00	0:05:49	0:06:09	0:06:22	0:06:13	0:06:01	0:06:10
BolderBOULDER 2013	5/27/2013	Loveland	CO	M	48	0:38:00	0:05:51	0:06:01	0:06:18	0:06:12	0:06:06	0:06:12
BolderBOULDER 2010	5/31/2010	Denver	CO	M	28	0:38:00	0:05:43	0:06:00	0:06:14	0:06:16	0:06:15	0:06:13
BolderBOULDER 2008	5/26/2008	Laramie	WY	M	17	0:38:00	0:05:42	0:05:58	0:06:08	0:06:14	0:06:05	0:06:15
BolderBOULDER 2009	5/25/2009	Loveland	CO	M	55	0:38:00	0:05:49	0:06:01	0:06:13	0:06:11	0:06:02	0:06:17
BolderBOULDER 2013	5/27/2013	Boulder	CO	M	35	0:38:00	0:05:52	0:05:56	0:06:15	0:06:21	0:06:02	0:06:17
BolderBOULDER 2008	5/26/2008	Providence	UT	M	46	0:38:00	0:05:50	0:06:07	0:06:11	0:06:11	0:06:00	0:06:20
BolderBOULDER 2011	5/30/2011	Boulder	CO	M	20	0:38:00	0:05:41	0:05:52	0:06:14	0:06:12	0:06:14	0:06:24
BolderBOULDER 2011	5/30/2011	Kearney	NE	M	16	0:38:01	0:06:13	0:06:12	0:06:18	0:06:10	0:05:57	0:05:56
BolderBOULDER 2012	5/28/2012	Thornton	CO	M	24	0:38:01	0:05:53	0:06:02	0:06:23	0:06:20	0:06:02	0:06:07
BolderBOULDER 2011	5/30/2011	Boulder	CO	M	40	0:38:01	0:06:07	0:06:14	0:06:12	0:06:03	0:05:54	0:06:09
BolderBOULDER 2009	5/25/2009	Cheyenne	WY	M	18	0:38:01	0:05:38	0:06:09	0:06:21	0:06:20	0:06:02	0:06:14
BolderBOULDER 2013	5/27/2013	Denver	CO	M	51	0:38:01	0:05:53	0:05:51	0:06:13	0:06:10	0:06:05	0:06:21
BolderBOULDER 2009	5/25/2009	Wheat Ridge	CO	M	19	0:38:01	0:06:05	0:06:12	0:06:14	0:05:58	0:05:52	0:06:22
BolderBOULDER 2008	5/26/2008	Englewood	CO	M	45	0:38:02	0:06:04	0:06:18	0:06:20	0:06:10	0:05:53	0:06:01
BolderBOULDER 2011	5/30/2011	Lyons	CO	M	20	0:38:02	0:06:08	0:06:10	0:06:20	0:06:08	0:05:58	0:06:04
BolderBOULDER 2009	5/25/2009	Boulder	CO	M	36	0:38:02	0:05:43	0:06:03	0:06:13	0:06:15	0:06:16	0:06:05
BolderBOULDER 2011	5/30/2011	Wheat Ridge	CO	M	17	0:38:02	0:06:09	0:06:01	0:06:15	0:06:10	0:06:00	0:06:10
BolderBOULDER 2012	5/28/2012	Boulder	CO	M	52	0:38:02	0:05:57	0:06:04	0:06:19	0:06:12	0:06:04	0:06:11
BolderBOULDER 2013	5/27/2013	Boulder	CO	M	39	0:38:02	0:06:03	0:06:04	0:06:14	0:06:12	0:05:55	0:06:12
BolderBOULDER 2012	5/28/2012	Denver	CO	M	41	0:38:02	0:05:47	0:06:07	0:06:20	0:06:11	0:06:02	0:06:18
BolderBOULDER 2010	5/31/2010	Centennial	CO	M	22	0:38:03	0:05:44	0:06:12	0:06:28	0:06:17	0:06:07	0:05:57
BolderBOULDER 2010	5/31/2010	Golden	CO	M	29	0:38:03	0:06:11	0:06:14	0:06:21	0:06:07	0:05:55	0:05:59
BolderBOULDER 2009	5/25/2009	Highlands Ranch	CO	M	41	0:38:03	0:05:44	0:06:08	0:06:22	0:06:13	0:06:04	0:06:07
BolderBOULDER 2009	5/25/2009	Louisville	CO	M	32	0:38:03	0:05:52	0:06:12	0:06:19	0:06:11	0:05:53	0:06:10
BolderBOULDER 2011	5/30/2011	Lafayette	CO	M	43	0:38:03	0:05:54	0:06:06	0:06:22	0:06:13	0:06:01	0:06:11
BolderBOULDER 2011	5/30/2011	Colorado Springs	CO	M	39	0:38:03	0:06:04	0:06:05	0:06:15	0:06:07	0:06:00	0:06:14
BolderBOULDER 2013	5/27/2013	Highlands Ranch	CO	M	16	0:38:03	0:05:51	0:06:04	0:06:13	0:06:18	0:06:04	0:06:16
BolderBOULDER 2010	5/31/2010	Providence	UT	M	48	0:38:03	0:05:49	0:06:01	0:06:10	0:06:08	0:06:10	0:06:19
BolderBOULDER 2011	5/30/2011	Thornton	CO	M	17	0:38:04	0:06:00	0:06:11	0:06:22	0:06:07	0:06:07	0:06:03
BolderBOULDER 2009	5/25/2009	Denver	CO	F	27	0:38:04	0:06:00	0:06:08	0:06:12	0:06:13	0:05:59	0:06:08
BolderBOULDER 2013	5/27/2013	Louisville	CO	M	31	0:38:04	0:06:00	0:06:02	0:06:13	0:06:13	0:06:04	0:06:13
BolderBOULDER 2008	5/26/2008	Kearney	NE	M	18	0:38:04	0:05:40	0:06:09	0:06:13	0:06:18	0:06:07	0:06:13
BolderBOULDER 2013	5/27/2013	Cheyenne	WY	M	16	0:38:04	0:05:40	0:05:53	0:06:17	0:06:23	0:06:10	0:06:20
BolderBOULDER 2010	5/31/2010	Kremmling	CO	M	45	0:38:04	0:05:43	0:06:07	0:06:12	0:06:08	0:06:07	0:06:25
BolderBOULDER 2011	5/30/2011	Boulder	CO	F	32	0:38:04	0:05:43	0:05:56	0:06:13	0:06:14	0:06:08	0:06:28
BolderBOULDER 2011	5/30/2011	Denver	CO	M	23	0:38:05	0:06:38	0:06:17	0:06:18	0:06:08	0:05:49	0:05:41
BolderBOULDER 2008	5/26/2008	Louisville	CO	F	19	0:38:05	0:06:01	0:06:14	0:06:19	0:06:09	0:05:55	0:06:03
BolderBOULDER 2009	5/25/2009	Denver	CO	M	36	0:38:05	0:06:00	0:06:08	0:06:11	0:06:13	0:05:59	0:06:08
BolderBOULDER 2009	5/25/2009	Longmont	CO	M	38	0:38:05	0:05:47	0:06:12	0:06:23	0:06:09	0:06:00	0:06:11
BolderBOULDER 2008	5/26/2008	Highlands Ranch	CO	M	21	0:38:05	0:05:46	0:06:10	0:06:21	0:06:15	0:06:04	0:06:12
BolderBOULDER 2013	5/27/2013	Louisville	CO	F	28	0:38:05	0:06:00	0:06:02	0:06:13	0:06:12	0:06:05	0:06:12
BolderBOULDER 2008	5/26/2008	Erie	CO	M	40	0:38:05	0:05:38	0:06:10	0:06:20	0:06:22	0:06:03	0:06:13
BolderBOULDER 2011	5/30/2011	Boulder	CO	F	25	0:38:05	0:05:45	0:06:03	0:06:22	0:06:15	0:06:05	0:06:15
BolderBOULDER 2011	5/30/2011	Colorado Springs	CO	M	28	0:38:05	0:05:43	0:06:01	0:06:17	0:06:20	0:06:12	0:06:17
BolderBOULDER 2011	5/30/2011	Boulder	CO	M	23	0:38:05	0:05:34	0:05:56	0:06:21	0:06:22	0:06:12	0:06:20
BolderBOULDER 2012	5/28/2012	Denver	CO	M	33	0:38:05	0:05:51	0:05:52	0:06:13	0:06:23	0:06:04	0:06:21
BolderBOULDER 2013	5/27/2013	Antonito	CO	M	16	0:38:05	0:05:23	0:06:05	0:06:26	0:06:25	0:06:06	0:06:30
BolderBOULDER 2009	5/25/2009	Clifton	CO	M	17	0:38:05	0:05:30	0:05:55	0:06:22	0:06:18	0:06:04	0:06:31
BolderBOULDER 2009	5/25/2009	Boulder	CO	M	22	0:38:06	0:06:09	0:06:28	0:06:37	0:05:57	0:05:46	0:05:52
BolderBOULDER 2009	5/25/2009	Minturn	CO	M	25	0:38:06	0:05:45	0:06:13	0:06:21	0:06:18	0:06:05	0:06:08
BolderBOULDER 2011	5/30/2011	Boulder	CO	M	37	0:38:06	0:06:03	0:06:02	0:06:10	0:06:12	0:06:08	0:06:11
BolderBOULDER 2009	5/25/2009	Castle Rock	CO	M	17	0:38:06	0:05:56	0:06:01	0:06:19	0:06:11	0:05:57	0:06:13
BolderBOULDER 2012	5/28/2012	Boulder	CO	F	40	0:38:06	0:06:02	0:06:04	0:06:14	0:06:09	0:06:01	0:06:15
BolderBOULDER 2010	5/31/2010	Denver	CO	M	52	0:38:06	0:05:50	0:06:02	0:06:17	0:06:09	0:06:08	0:06:16
BolderBOULDER 2011	5/30/2011	Colorado Springs	CO	M	40	0:38:06	0:05:31	0:05:48	0:06:18	0:06:30	0:06:23	0:06:16
BolderBOULDER 2009	5/25/2009	Denver	CO	M	26	0:38:06	0:05:34	0:05:56	0:06:28	0:06:17	0:06:08	0:06:17
BolderBOULDER 2010	5/31/2010	Aspen	CO	M	27	0:38:06	0:05:50	0:06:02	0:06:16	0:06:12	0:06:09	0:06:19
BolderBOULDER 2010	5/31/2010	Boulder	CO	M	12	0:38:07	0:06:03	0:06:24	0:06:29	0:06:00	0:05:54	0:06:00
BolderBOULDER 2012	5/28/2012	Superior	CO	M	32	0:38:07	0:06:07	0:06:13	0:06:22	0:06:09	0:05:55	0:06:05
BolderBOULDER 2011	5/30/2011	Boulder	CO	M	22	0:38:07	0:06:10	0:06:10	0:06:17	0:06:11	0:05:59	0:06:05
BolderBOULDER 2008	5/26/2008	Ogallala	NE	M	17	0:38:07	0:05:56	0:06:15	0:06:14	0:06:09	0:05:59	0:06:10
BolderBOULDER 2009	5/25/2009	Golden	CO	M	38	0:38:07	0:05:35	0:06:17	0:06:24	0:06:17	0:06:02	0:06:11
BolderBOULDER 2011	5/30/2011	Lakewood	CO	M	30	0:38:07	0:05:49	0:06:06	0:06:19	0:06:17	0:06:12	0:06:11
BolderBOULDER 2009	5/25/2009	Longmont	CO	M	43	0:38:07	0:05:57	0:06:09	0:06:14	0:06:11	0:06:08	0:06:16
BolderBOULDER 2013	5/27/2013	Calgary	AB	M	44	0:38:07	0:05:49	0:06:02	0:06:19	0:06:17	0:06:01	0:06:17
BolderBOULDER 2008	5/26/2008	Wiggins	CO	M	17	0:38:07	0:05:40	0:05:53	0:06:22	0:06:27	0:06:04	0:06:19
BolderBOULDER 2013	5/27/2013	Los Alamos	NM	M	26	0:38:07	0:05:56	0:06:11	0:06:16	0:06:07	0:05:55	0:06:21
BolderBOULDER 2012	5/28/2012	Longmont	CO	M	26	0:38:07	0:05:45	0:06:00	0:06:22	0:06:16	0:06:05	0:06:21
BolderBOULDER 2013	5/27/2013	Fort Collins	CO	M	15	0:38:07	0:05:39	0:05:58	0:06:15	0:06:15	0:06:06	0:06:25
BolderBOULDER 2012	5/28/2012	Akron	CO	M	48	0:38:07	0:05:45	0:05:59	0:06:09	0:06:20	0:06:07	0:06:32
BolderBOULDER 2011	5/30/2011	Kearney	NE	M	16	0:38:08	0:06:14	0:06:12	0:06:18	0:06:10	0:05:57	0:05:58
BolderBOULDER 2009	5/25/2009	boulder	CO	M	23	0:38:08	0:06:05	0:06:21	0:06:14	0:06:06	0:05:56	0:06:08
BolderBOULDER 2010	5/31/2010	Broomfield	CO	M	31	0:38:08	0:05:55	0:06:08	0:06:17	0:06:14	0:06:03	0:06:08
BolderBOULDER 2009	5/25/2009	Broomfield	CO	M	32	0:38:08	0:05:49	0:06:11	0:06:23	0:06:14	0:06:05	0:06:09
BolderBOULDER 2013	5/27/2013	Denver	CO	M	38	0:38:08	0:06:03	0:06:10	0:06:15	0:06:12	0:06:01	0:06:10
BolderBOULDER 2010	5/31/2010	Douglas	WY	M	20	0:38:08	0:06:00	0:06:10	0:06:13	0:06:08	0:06:01	0:06:15
BolderBOULDER 2010	5/31/2010	New Windsor	NY	M	20	0:38:08	0:05:40	0:05:52	0:06:22	0:06:23	0:06:07	0:06:26
BolderBOULDER 2013	5/27/2013	Littleton	CO	M	34	0:38:09	0:06:09	0:06:21	0:06:17	0:06:09	0:05:54	0:06:03
BolderBOULDER 2012	5/28/2012	Littleton	CO	M	19	0:38:09	0:06:07	0:06:10	0:06:17	0:06:15	0:05:57	0:06:06
BolderBOULDER 2011	5/30/2011	Cincinnati	OH	M	45	0:38:09	0:05:57	0:06:09	0:06:19	0:06:12	0:06:05	0:06:10
BolderBOULDER 2013	5/27/2013	Parker	CO	M	17	0:38:09	0:06:02	0:06:13	0:06:23	0:06:10	0:05:56	0:06:12
BolderBOULDER 2013	5/27/2013	Greeley	CO	M	29	0:38:09	0:06:15	0:06:08	0:06:14	0:06:03	0:05:59	0:06:12
BolderBOULDER 2013	5/27/2013	Lafayette	CO	M	27	0:38:09	0:05:57	0:06:12	0:06:12	0:06:16	0:05:56	0:06:14
BolderBOULDER 2009	5/25/2009	Denver	CO	M	38	0:38:09	0:05:49	0:06:02	0:06:20	0:06:14	0:06:05	0:06:14
BolderBOULDER 2008	5/26/2008	Colorado Springs	CO	M	34	0:38:09	0:05:46	0:06:11	0:06:16	0:06:14	0:06:00	0:06:20
BolderBOULDER 2011	5/30/2011	Boulder	CO	M	32	0:38:09	0:05:43	0:06:02	0:06:20	0:06:11	0:06:05	0:06:24
BolderBOULDER 2009	5/25/2009	Boulder	CO	M	23	0:38:10	0:05:35	0:06:05	0:06:29	0:06:26	0:06:09	0:06:09
BolderBOULDER 2009	5/25/2009	Castle Rock	CO	M	35	0:38:10	0:05:39	0:06:00	0:06:30	0:06:23	0:06:12	0:06:09
BolderBOULDER 2013	5/27/2013	Fort Collins	CO	M	35	0:38:10	0:06:06	0:06:03	0:06:21	0:06:12	0:05:59	0:06:12
BolderBOULDER 2013	5/27/2013	Lafayette	CO	M	36	0:38:10	0:06:04	0:06:07	0:06:17	0:06:15	0:05:59	0:06:13
BolderBOULDER 2012	5/28/2012	Lamar	CO	M	16	0:38:10	0:05:59	0:06:05	0:06:18	0:06:16	0:06:00	0:06:14
BolderBOULDER 2009	5/25/2009	La Grange	NC	M	26	0:38:10	0:05:32	0:06:06	0:06:28	0:06:21	0:06:10	0:06:15
BolderBOULDER 2008	5/26/2008	Boulder	CO	M	45	0:38:10	0:05:32	0:05:57	0:06:19	0:06:18	0:06:09	0:06:29
BolderBOULDER 2008	5/26/2008	Denver	CO	M	42	0:38:11	0:06:18	0:06:13	0:06:17	0:06:09	0:05:52	0:06:03
BolderBOULDER 2013	5/27/2013	Fort Morgan	CO	M	18	0:38:11	0:05:39	0:05:58	0:06:38	0:06:21	0:06:08	0:06:08
BolderBOULDER 2009	5/25/2009	Estes Park	CO	M	22	0:38:11	0:05:52	0:06:08	0:06:22	0:06:15	0:06:01	0:06:12
BolderBOULDER 2011	5/30/2011	Lafayette	CO	M	48	0:38:11	0:06:00	0:06:09	0:06:20	0:06:10	0:06:03	0:06:13
BolderBOULDER 2013	5/27/2013	Boulder	CO	M	44	0:38:11	0:06:01	0:05:55	0:06:16	0:06:19	0:05:58	0:06:15
BolderBOULDER 2008	5/26/2008	Boulder	CO	M	40	0:38:11	0:05:55	0:06:06	0:06:11	0:06:16	0:06:04	0:06:16
BolderBOULDER 2008	5/26/2008	Golden	CO	M	36	0:38:11	0:05:53	0:06:00	0:06:11	0:06:14	0:06:04	0:06:19
BolderBOULDER 2010	5/31/2010	Fort Collins	CO	M	37	0:38:12	0:05:59	0:06:13	0:06:23	0:06:11	0:06:04	0:06:08
BolderBOULDER 2012	5/28/2012	Pueblo	CO	M	23	0:38:12	0:05:41	0:06:05	0:06:30	0:06:15	0:06:12	0:06:12
BolderBOULDER 2008	5/26/2008	Aspen	CO	M	25	0:38:12	0:05:49	0:06:06	0:06:16	0:06:09	0:06:13	0:06:12
BolderBOULDER 2011	5/30/2011	Providence	UT	M	49	0:38:12	0:05:55	0:06:00	0:06:08	0:06:12	0:06:08	0:06:21
BolderBOULDER 2008	5/26/2008	Mie Pref		M	42	0:38:12	0:05:40	0:06:15	0:06:18	0:06:11	0:06:00	0:06:22
BolderBOULDER 2013	5/27/2013	Boulder	CO	M	50	0:38:12	0:05:59	0:06:03	0:06:13	0:06:11	0:06:01	0:06:24
BolderBOULDER 2010	5/31/2010	Colorado Springs	CO	M	20	0:38:12	0:05:59	0:06:06	0:06:08	0:06:05	0:06:05	0:06:34
BolderBOULDER 2013	5/27/2013	Kearney	NE	M	19	0:38:13	0:05:14	0:05:26	0:05:38	0:08:02	0:06:45	0:05:49
BolderBOULDER 2009	5/25/2009	Boca Raton	FL	M	25	0:38:13	0:05:47	0:06:25	0:06:32	0:06:09	0:05:57	0:06:07
BolderBOULDER 2012	5/28/2012	Overland Park	KS	M	22	0:38:13	0:06:08	0:06:15	0:06:20	0:06:13	0:05:57	0:06:07
BolderBOULDER 2011	5/30/2011	Denver	CO	M	42	0:38:13	0:06:10	0:06:12	0:06:17	0:06:08	0:06:04	0:06:08
BolderBOULDER 2008	5/26/2008	Denver	CO	M	51	0:38:13	0:05:47	0:06:08	0:06:17	0:06:15	0:06:05	0:06:13
BolderBOULDER 2011	5/30/2011	Denver	CO	M	29	0:38:13	0:05:58	0:06:08	0:06:17	0:06:13	0:06:07	0:06:13
BolderBOULDER 2009	5/25/2009	Lakewood	CO	M	20	0:38:13	0:05:39	0:06:03	0:06:23	0:06:18	0:06:07	0:06:18
BolderBOULDER 2010	5/31/2010	Boulder	CO	F	15	0:38:13	0:05:51	0:06:01	0:06:15	0:06:14	0:06:09	0:06:19
BolderBOULDER 2009	5/25/2009	Boulder	CO	M	16	0:38:14	0:06:06	0:06:19	0:06:29	0:06:14	0:05:52	0:05:59
BolderBOULDER 2010	5/31/2010	Boulder	CO	M	26	0:38:14	0:06:07	0:06:25	0:06:30	0:05:59	0:05:54	0:06:01
BolderBOULDER 2010	5/31/2010	Broomfield	CO	M	17	0:38:14	0:06:08	0:06:31	0:06:19	0:06:01	0:05:54	0:06:04
BolderBOULDER 2008	5/26/2008	Broomfield	CO	M	24	0:38:14	0:06:04	0:06:18	0:06:15	0:06:09	0:05:57	0:06:11
BolderBOULDER 2009	5/25/2009	Louisville	CO	M	22	0:38:14	0:06:05	0:06:18	0:06:22	0:06:00	0:06:01	0:06:12
BolderBOULDER 2011	5/30/2011	LAFAYETTE	CO	M	47	0:38:14	0:06:06	0:06:11	0:06:16	0:06:07	0:06:01	0:06:12
BolderBOULDER 2008	5/26/2008	Englewood	CO	M	25	0:38:14	0:06:01	0:06:14	0:06:21	0:06:11	0:05:54	0:06:14
BolderBOULDER 2011	5/30/2011	Boulder	CO	M	37	0:38:14	0:06:05	0:06:03	0:06:17	0:06:10	0:06:02	0:06:14
BolderBOULDER 2008	5/26/2008	Denver	CO	M	28	0:38:14	0:05:56	0:06:06	0:06:20	0:06:13	0:05:59	0:06:15
BolderBOULDER 2013	5/27/2013	Los Alamos	NM	M	39	0:38:14	0:05:47	0:06:02	0:06:22	0:06:22	0:06:08	0:06:15
BolderBOULDER 2008	5/26/2008	Cheyenne	WY	M	19	0:38:14	0:05:31	0:06:09	0:06:24	0:06:22	0:06:07	0:06:16
BolderBOULDER 2008	5/26/2008	montrose	CO	M	55	0:38:14	0:05:40	0:06:19	0:06:19	0:06:16	0:06:01	0:06:18
BolderBOULDER 2008	5/26/2008	Wiggins	CO	M	38	0:38:14	0:05:42	0:06:09	0:06:17	0:06:16	0:06:10	0:06:21
BolderBOULDER 2008	5/26/2008	Boulder	CO	M	37	0:38:14	0:05:45	0:06:12	0:06:14	0:06:15	0:06:04	0:06:24
BolderBOULDER 2009	5/25/2009	Estes Park	CO	M	34	0:38:14	0:05:26	0:05:58	0:06:20	0:06:24	0:06:16	0:06:28
BolderBOULDER 2013	5/27/2013	Kearney	NE	M	18	0:38:15	0:05:52	0:05:52	0:06:06	0:06:31	0:06:45	0:05:48
BolderBOULDER 2010	5/31/2010	Boulder	CO	M	29	0:38:15	0:06:17	0:06:11	0:06:14	0:06:08	0:06:03	0:06:06
BolderBOULDER 2008	5/26/2008	Pueblo	CO	M	18	0:38:15	0:05:50	0:06:24	0:06:28	0:06:16	0:05:57	0:06:07
BolderBOULDER 2008	5/26/2008	denver	CO	F	28	0:38:15	0:05:58	0:06:15	0:06:18	0:06:11	0:05:58	0:06:10
BolderBOULDER 2009	5/25/2009	Riverton	NJ	F	35	0:38:15	0:05:49	0:06:11	0:06:20	0:06:18	0:06:06	0:06:10
BolderBOULDER 2010	5/31/2010	Denver	CO	M	44	0:38:15	0:06:03	0:06:07	0:06:20	0:06:10	0:06:01	0:06:11
BolderBOULDER 2011	5/30/2011	greeley	CO	M	33	0:38:15	0:06:00	0:06:09	0:06:24	0:06:11	0:06:03	0:06:11
BolderBOULDER 2010	5/31/2010	Denver	CO	M	26	0:38:15	0:05:49	0:06:09	0:06:21	0:06:13	0:06:10	0:06:12
BolderBOULDER 2011	5/30/2011	cortlandt manor	NY	M	54	0:38:15	0:06:06	0:06:08	0:06:20	0:06:08	0:05:59	0:06:13
BolderBOULDER 2009	5/25/2009	Boulder	CO	M	46	0:38:15	0:05:38	0:06:08	0:06:24	0:06:20	0:06:02	0:06:15
BolderBOULDER 2010	5/31/2010	Vail	CO	M	30	0:38:15	0:05:50	0:06:12	0:06:18	0:06:10	0:06:07	0:06:15
BolderBOULDER 2012	5/28/2012	Boulder	CO	M	28	0:38:15	0:05:49	0:06:06	0:06:14	0:06:16	0:06:10	0:06:18
BolderBOULDER 2011	5/30/2011	Larkspur	CO	M	25	0:38:15	0:06:01	0:06:05	0:06:15	0:06:11	0:06:10	0:06:21
BolderBOULDER 2009	5/25/2009	Denver	CO	M	25	0:38:15	0:05:31	0:06:10	0:06:25	0:06:16	0:06:18	0:06:21
BolderBOULDER 2010	5/31/2010	Denver	CO	M	32	0:38:16	0:06:17	0:06:10	0:06:15	0:06:07	0:06:02	0:06:05
BolderBOULDER 2013	5/27/2013	Longmont	CO	M	35	0:38:16	0:05:50	0:06:10	0:06:24	0:06:30	0:05:59	0:06:12
BolderBOULDER 2011	5/30/2011	Colorado Springs	CO	M	35	0:38:16	0:06:06	0:06:07	0:06:16	0:06:13	0:06:02	0:06:13
BolderBOULDER 2011	5/30/2011	Boulder	CO	F	30	0:38:16	0:05:56	0:06:08	0:06:23	0:06:08	0:06:04	0:06:15
BolderBOULDER 2013	5/27/2013			M	34	0:38:17	0:06:11	0:06:11	0:06:29	0:06:17	0:05:59	0:05:56
BolderBOULDER 2008	5/26/2008	Fort Collins	CO	M	33	0:38:17	0:06:14	0:06:16	0:06:19	0:06:08	0:05:58	0:06:05
BolderBOULDER 2013	5/27/2013	Centennial	CO	F	18	0:38:17	0:06:10	0:06:03	0:06:15	0:06:16	0:05:58	0:06:10
BolderBOULDER 2008	5/26/2008	Longmont	CO	M	37	0:38:17	0:05:49	0:06:11	0:06:24	0:06:19	0:05:59	0:06:12
BolderBOULDER 2012	5/28/2012	Lone Tree	CO	M	23	0:38:17	0:05:53	0:06:01	0:06:30	0:06:20	0:06:07	0:06:12
BolderBOULDER 2012	5/28/2012	Centennial	CO	M	16	0:38:17	0:05:43	0:06:14	0:06:27	0:06:21	0:06:03	0:06:15
BolderBOULDER 2010	5/31/2010	Aurora	CO	M	41	0:38:17	0:05:51	0:05:57	0:06:19	0:06:14	0:06:15	0:06:15
BolderBOULDER 2009	5/25/2009	Aurora	CO	M	17	0:38:17	0:05:20	0:06:00	0:06:34	0:06:21	0:06:22	0:06:15
BolderBOULDER 2010	5/31/2010	Boulder	CO	M	20	0:38:17	0:06:02	0:06:18	0:06:16	0:06:08	0:06:02	0:06:16
BolderBOULDER 2010	5/31/2010	LITTLETON	CO	M	38	0:38:17	0:05:41	0:06:06	0:06:17	0:06:12	0:06:17	0:06:18
BolderBOULDER 2010	5/31/2010	Arvada	CO	M	18	0:38:17	0:05:33	0:05:59	0:06:26	0:06:24	0:06:12	0:06:23
BolderBOULDER 2009	5/25/2009	Fort Smith	MT	M	22	0:38:17	0:05:39	0:06:00	0:06:18	0:06:20	0:06:07	0:06:30
BolderBOULDER 2011	5/30/2011	Lakewood	CO	M	31	0:38:18	0:06:31	0:06:18	0:06:23	0:06:10	0:05:55	0:05:52
BolderBOULDER 2009	5/25/2009	Westminster	CO	M	21	0:38:18	0:05:29	0:06:10	0:06:35	0:06:27	0:06:20	0:06:04
BolderBOULDER 2012	5/28/2012	Fair Haven	NJ	F	31	0:38:18	0:05:46	0:06:02	0:06:31	0:06:26	0:06:05	0:06:09
BolderBOULDER 2008	5/26/2008	Lakewood	CO	F	25	0:38:18	0:06:02	0:06:19	0:06:19	0:06:13	0:05:58	0:06:12
BolderBOULDER 2009	5/25/2009	Colorado Springs	CO	M	16	0:38:18	0:05:51	0:06:12	0:06:24	0:06:18	0:06:01	0:06:14
BolderBOULDER 2008	5/26/2008	Lakewood	CO	M	42	0:38:18	0:05:53	0:06:14	0:06:19	0:06:16	0:06:01	0:06:15
BolderBOULDER 2011	5/30/2011	Denver	CO	M	50	0:38:18	0:06:03	0:06:13	0:06:22	0:06:09	0:05:57	0:06:17
BolderBOULDER 2013	5/27/2013	Englewood	CO	M	34	0:38:18	0:05:47	0:05:58	0:06:21	0:06:22	0:06:06	0:06:17
BolderBOULDER 2009	5/25/2009	Boulder	CO	F	28	0:38:18	0:05:36	0:06:07	0:06:21	0:06:17	0:06:14	0:06:17
BolderBOULDER 2008	5/26/2008	Boulder	CO	M	31	0:38:18	0:05:55	0:06:16	0:06:16	0:06:12	0:06:00	0:06:19
BolderBOULDER 2009	5/25/2009	Boulder	CO	M	27	0:38:18	0:05:38	0:06:13	0:06:23	0:06:22	0:06:11	0:06:19
BolderBOULDER 2010	5/31/2010	Golden	CO	M	19	0:38:18	0:06:04	0:06:02	0:06:12	0:06:08	0:06:05	0:06:23
BolderBOULDER 2009	5/25/2009	Castle Rock	CO	M	21	0:38:19	0:06:14	0:06:07	0:06:36	0:06:12	0:05:46	0:05:57
BolderBOULDER 2008	5/26/2008	Boulder	CO	M	36	0:38:19	0:05:56	0:06:12	0:06:17	0:06:16	0:06:00	0:06:11
BolderBOULDER 2012	5/28/2012	Little Rock	AR	F	33	0:38:19	0:05:54	0:06:08	0:06:27	0:06:17	0:06:02	0:06:11
BolderBOULDER 2008	5/26/2008	Boulder	CO	M	49	0:38:19	0:06:04	0:06:15	0:06:13	0:06:12	0:05:57	0:06:13
BolderBOULDER 2010	5/31/2010	Snowmass Village	CO	M	42	0:38:19	0:05:48	0:06:06	0:06:26	0:06:19	0:06:04	0:06:14
BolderBOULDER 2013	5/27/2013	Colorado Springs	CO	M	41	0:38:19	0:05:55	0:06:08	0:06:22	0:06:17	0:06:03	0:06:15
BolderBOULDER 2011	5/30/2011	Lafayette	CO	M	17	0:38:19	0:05:50	0:06:09	0:06:18	0:06:15	0:06:07	0:06:15
BolderBOULDER 2009	5/25/2009	Boulder	CO	M	31	0:38:19	0:05:57	0:06:07	0:06:14	0:06:11	0:06:13	0:06:17
BolderBOULDER 2010	5/31/2010	Boulder	CO	M	37	0:38:19	0:05:48	0:06:02	0:06:14	0:06:16	0:06:12	0:06:24
BolderBOULDER 2012	5/28/2012	Greeley	CO	M	61	0:38:19	0:05:55	0:05:55	0:06:15	0:06:09	0:06:00	0:06:41
BolderBOULDER 2013	5/27/2013	Boulder	CO	M	34	0:38:20	0:05:47	0:06:09	0:06:29	0:06:17	0:06:01	0:06:12
BolderBOULDER 2010	5/31/2010	boulder	CO	M	21	0:38:20	0:05:56	0:06:11	0:06:22	0:06:07	0:06:06	0:06:13
BolderBOULDER 2013	5/27/2013	Woodland Hills	UT	M	43	0:38:20	0:05:57	0:06:10	0:06:20	0:06:15	0:06:00	0:06:15
BolderBOULDER 2011	5/30/2011	Boulder	CO	M	24	0:38:20	0:05:51	0:06:05	0:06:24	0:06:15	0:06:05	0:06:17
BolderBOULDER 2013	5/27/2013	Colorado Springs	CO	M	18	0:38:20	0:05:56	0:06:10	0:06:19	0:06:15	0:05:57	0:06:18
BolderBOULDER 2010	5/31/2010	Elizabeth	CO	M	43	0:38:20	0:06:13	0:06:08	0:06:16	0:06:01	0:05:56	0:06:19
BolderBOULDER 2012	5/28/2012	Boulder	CO	M	42	0:38:20	0:06:15	0:06:01	0:06:13	0:06:07	0:06:04	0:06:19
BolderBOULDER 2013	5/27/2013	Colorado Springs	CO	M	17	0:38:20	0:06:00	0:06:03	0:06:13	0:06:19	0:06:07	0:06:20
BolderBOULDER 2011	5/30/2011	Golden	CO	M	20	0:38:20	0:06:00	0:05:58	0:06:15	0:06:13	0:06:12	0:06:24
BolderBOULDER 2011	5/30/2011	La Salle	CO	M	34	0:38:20	0:05:48	0:05:58	0:06:15	0:06:20	0:06:13	0:06:30
BolderBOULDER 2008	5/26/2008	Denver	CO	M	39	0:38:21	0:06:14	0:06:16	0:06:17	0:06:11	0:06:02	0:06:03
BolderBOULDER 2011	5/30/2011	Golden	CO	M	36	0:38:21	0:06:19	0:06:13	0:06:25	0:06:06	0:06:00	0:06:04
BolderBOULDER 2010	5/31/2010	Fort Collins	CO	M	35	0:38:21	0:06:14	0:06:13	0:06:21	0:06:07	0:06:00	0:06:04
BolderBOULDER 2012	5/28/2012	Lafayette	CO	M	44	0:38:21	0:06:05	0:06:15	0:06:23	0:06:14	0:06:01	0:06:07
BolderBOULDER 2008	5/26/2008	Boulder	CO	M	39	0:38:21	0:05:56	0:06:17	0:06:21	0:06:15	0:06:05	0:06:09
BolderBOULDER 2012	5/28/2012	Parker	CO	M	16	0:38:21	0:05:49	0:06:13	0:06:29	0:06:18	0:06:04	0:06:11
BolderBOULDER 2011	5/30/2011	denver	CO	M	33	0:38:21	0:05:53	0:06:05	0:06:20	0:06:22	0:06:11	0:06:11
BolderBOULDER 2012	5/28/2012	denver	CO	F	17	0:38:21	0:05:55	0:05:59	0:06:23	0:06:19	0:06:11	0:06:13
BolderBOULDER 2010	5/31/2010	Greeley	CO	M	18	0:38:21	0:05:46	0:06:21	0:06:24	0:06:14	0:06:05	0:06:14
BolderBOULDER 2013	5/27/2013	Aurora	CO	M	54	0:38:21	0:05:52	0:06:13	0:06:20	0:06:17	0:06:06	0:06:15
BolderBOULDER 2010	5/31/2010	cortlandt manor	NY	M	53	0:38:21	0:05:43	0:06:07	0:06:24	0:06:14	0:06:04	0:06:25
BolderBOULDER 2012	5/28/2012	Boulder	CO	M	49	0:38:21	0:05:48	0:06:01	0:06:18	0:06:14	0:06:08	0:06:27
BolderBOULDER 2011	5/30/2011	Boulder	CO	M	30	0:38:22	0:06:12	0:06:10	0:06:19	0:06:14	0:06:00	0:06:07
BolderBOULDER 2013	5/27/2013	Boulder	CO	M	32	0:38:22	0:06:07	0:06:12	0:06:20	0:06:12	0:06:02	0:06:08
BolderBOULDER 2013	5/27/2013	Boulder	CO	M	37	0:38:22	0:05:59	0:06:00	0:06:31	0:06:24	0:05:58	0:06:13
BolderBOULDER 2011	5/30/2011	Kalamazoo	MI	M	23	0:38:22	0:06:01	0:06:07	0:06:20	0:06:19	0:06:02	0:06:13
BolderBOULDER 2009	5/25/2009	Boulder	CO	F	22	0:38:22	0:05:50	0:06:13	0:06:19	0:06:15	0:06:05	0:06:13
BolderBOULDER 2013	5/27/2013	Fort Collins	CO	M	18	0:38:22	0:06:01	0:06:14	0:06:19	0:06:14	0:06:01	0:06:14
BolderBOULDER 2009	5/25/2009	Boulder	CO	M	23	0:38:22	0:05:44	0:06:11	0:06:25	0:06:17	0:06:06	0:06:14
BolderBOULDER 2013	5/27/2013	Boulder	CO	M	48	0:38:22	0:06:07	0:06:07	0:06:17	0:06:13	0:05:59	0:06:16
BolderBOULDER 2011	5/30/2011	Colorado Springs	CO	M	36	0:38:22	0:05:51	0:06:06	0:06:25	0:06:17	0:06:08	0:06:16
BolderBOULDER 2010	5/31/2010	Boulder	CO	M	27	0:38:22	0:05:35	0:06:04	0:06:25	0:06:18	0:06:19	0:06:17
BolderBOULDER 2010	5/31/2010	Colorado Springs	CO	M	31	0:38:22	0:05:45	0:06:10	0:06:27	0:06:15	0:06:05	0:06:20
BolderBOULDER 2011	5/30/2011	Highlands Ranch	CO	M	43	0:38:22	0:05:54	0:06:05	0:06:14	0:06:13	0:06:09	0:06:22
BolderBOULDER 2011	5/30/2011	Colorado Springs	CO	M	20	0:38:23	0:05:57	0:05:54	0:06:07	0:07:47	0:05:40	0:05:50
BolderBOULDER 2008	5/26/2008	Littleton	CO	M	30	0:38:23	0:05:47	0:06:17	0:06:22	0:06:22	0:06:01	0:06:08
BolderBOULDER 2008	5/26/2008	Denver	CO	M	37	0:38:23	0:05:56	0:06:14	0:06:14	0:06:18	0:06:03	0:06:18
BolderBOULDER 2010	5/31/2010	Berkley	MI	M	32	0:38:23	0:05:56	0:06:04	0:06:20	0:06:15	0:06:05	0:06:18
BolderBOULDER 2013	5/27/2013	Kansas City	MO	M	25	0:38:23	0:05:55	0:06:03	0:06:21	0:06:17	0:06:06	0:06:21
BolderBOULDER 2012	5/28/2012	Colorado Springs	CO	M	39	0:38:23	0:05:44	0:06:02	0:06:21	0:06:20	0:06:08	0:06:22
BolderBOULDER 2011	5/30/2011	Loveland	CO	M	20	0:38:23	0:05:56	0:06:11	0:06:16	0:06:09	0:06:09	0:06:23
BolderBOULDER 2009	5/25/2009	Louisville	CO	M	16	0:38:24	0:05:30	0:06:04	0:06:34	0:06:30	0:06:17	0:06:06
BolderBOULDER 2011	5/30/2011	Highlands Ranch	CO	M	28	0:38:24	0:06:04	0:06:08	0:06:20	0:06:19	0:06:05	0:06:09
BolderBOULDER 2009	5/25/2009	Denver	CO	M	30	0:38:24	0:05:48	0:06:05	0:06:25	0:06:20	0:06:11	0:06:13
BolderBOULDER 2010	5/31/2010	Boulder	CO	M	39	0:38:24	0:05:48	0:06:11	0:06:24	0:06:15	0:06:10	0:06:17
BolderBOULDER 2011	5/30/2011	Pueblo	CO	M	18	0:38:24	0:05:36	0:06:07	0:06:33	0:06:23	0:06:05	0:06:18
BolderBOULDER 2008	5/26/2008	Denver	CO	M	22	0:38:24	0:05:20	0:05:45	0:06:17	0:06:49	0:06:16	0:06:26
BolderBOULDER 2013	5/27/2013	Littleton	CO	M	23	0:38:24	0:05:32	0:06:01	0:06:16	0:06:26	0:06:12	0:06:33
BolderBOULDER 2013	5/27/2013	Boulder	CO	M	36	0:38:25	0:06:10	0:06:14	0:06:25	0:06:14	0:06:02	0:06:06
BolderBOULDER 2013	5/27/2013	Evergreen	CO	M	39	0:38:25	0:06:14	0:06:09	0:06:19	0:06:10	0:05:58	0:06:11
BolderBOULDER 2010	5/31/2010	Austin	TX	M	46	0:38:25	0:05:53	0:06:15	0:06:21	0:06:09	0:06:04	0:06:17
BolderBOULDER 2010	5/31/2010	Boulder	CO	F	32	0:38:25	0:05:59	0:06:07	0:06:23	0:06:11	0:06:04	0:06:17
BolderBOULDER 2008	5/26/2008	Denver	CO	M	33	0:38:25	0:05:51	0:06:10	0:06:18	0:06:19	0:06:07	0:06:18
BolderBOULDER 2008	5/26/2008	Denver	CO	F	28	0:38:25	0:05:55	0:06:12	0:06:14	0:06:12	0:06:02	0:06:20
BolderBOULDER 2013	5/27/2013	Lakewood	CO	M	28	0:38:25	0:05:48	0:06:00	0:06:16	0:06:17	0:06:13	0:06:28
BolderBOULDER 2011	5/30/2011	Kremmling	CO	F	14	0:38:25	0:05:43	0:05:56	0:06:17	0:06:20	0:06:15	0:06:29
BolderBOULDER 2008	5/26/2008	Loveland	CO	M	16	0:38:26	0:06:04	0:06:15	0:06:26	0:06:18	0:05:59	0:06:11
BolderBOULDER 2010	5/31/2010	Boulder	CO	F	22	0:38:26	0:05:47	0:06:08	0:06:23	0:06:19	0:06:11	0:06:12
BolderBOULDER 2009	5/25/2009	Erie	CO	M	46	0:38:26	0:05:59	0:06:13	0:06:21	0:06:14	0:06:04	0:06:13
BolderBOULDER 2013	5/27/2013	Boulder	CO	M	37	0:38:26	0:06:01	0:06:12	0:06:17	0:06:14	0:06:06	0:06:17
BolderBOULDER 2012	5/28/2012	Boulder	CO	F	23	0:38:26	0:05:54	0:05:58	0:06:19	0:06:24	0:06:13	0:06:17
BolderBOULDER 2012	5/28/2012	Colorado Springs	CO	M	37	0:38:26	0:05:47	0:06:07	0:06:24	0:06:20	0:06:10	0:06:19
BolderBOULDER 2008	5/26/2008	Colorado Springs	CA	F	24	0:38:26	0:05:42	0:06:12	0:06:23	0:06:19	0:06:01	0:06:24
BolderBOULDER 2011	5/30/2011	Boulder	CO	M	48	0:38:26	0:05:54	0:06:04	0:06:18	0:06:12	0:06:10	0:06:25
BolderBOULDER 2009	5/25/2009	Broomfield	CO	M	30	0:38:26	0:05:43	0:06:05	0:06:23	0:06:20	0:06:09	0:06:27
BolderBOULDER 2013	5/27/2013	Louisville	CO	M	38	0:38:26	0:05:57	0:05:55	0:06:14	0:06:25	0:06:02	0:06:31
BolderBOULDER 2008	5/26/2008	Greeley	CO	M	40	0:38:27	0:05:55	0:06:15	0:06:25	0:06:21	0:06:01	0:06:18
BolderBOULDER 2008	5/26/2008	Lincoln	NE	M	27	0:38:27	0:05:50	0:06:06	0:06:21	0:06:18	0:06:01	0:06:23
BolderBOULDER 2010	5/31/2010	Denver	CO	M	28	0:38:27	0:05:42	0:06:05	0:06:22	0:06:15	0:06:15	0:06:23
BolderBOULDER 2010	5/31/2010	Boulder	CO	M	44	0:38:27	0:05:47	0:06:07	0:06:21	0:06:18	0:06:16	0:06:24
BolderBOULDER 2009	5/25/2009	Denver	CO	M	29	0:38:27	0:05:20	0:06:04	0:06:33	0:06:27	0:06:11	0:06:26
BolderBOULDER 2008	5/26/2008	centennial	CO	M	18	0:38:28	0:06:30	0:06:30	0:06:32	0:06:08	0:05:47	0:05:52
BolderBOULDER 2012	5/28/2012	Champaign	IL	M	29	0:38:28	0:06:07	0:06:03	0:06:28	0:06:16	0:06:04	0:06:01
BolderBOULDER 2011	5/30/2011	Boulder	CO	M	42	0:38:28	0:06:04	0:06:10	0:06:20	0:06:12	0:06:08	0:06:14
BolderBOULDER 2013	5/27/2013	Boulder	CO	M	18	0:38:28	0:06:01	0:06:05	0:06:22	0:06:21	0:06:10	0:06:14
BolderBOULDER 2010	5/31/2010	Denver	CO	M	25	0:38:28	0:05:55	0:06:09	0:06:28	0:06:11	0:06:05	0:06:15
BolderBOULDER 2011	5/30/2011	San Carlos	CA	M	18	0:38:28	0:05:42	0:06:09	0:06:28	0:06:19	0:06:11	0:06:19
BolderBOULDER 2008	5/26/2008	Boulder	CO	M	38	0:38:28	0:05:34	0:06:02	0:06:17	0:06:20	0:06:04	0:06:35
BolderBOULDER 2012	5/28/2012	Boulder	CO	F	22	0:38:29	0:05:52	0:06:20	0:06:48	0:06:11	0:05:53	0:06:04
BolderBOULDER 2008	5/26/2008	Littleton	CO	M	16	0:38:29	0:05:49	0:06:21	0:06:26	0:06:15	0:06:04	0:06:10
BolderBOULDER 2009	5/25/2009	Denver	CO	M	28	0:38:29	0:05:53	0:06:10	0:06:25	0:06:19	0:06:13	0:06:11
BolderBOULDER 2008	5/26/2008	Boulder	CO	M	24	0:38:29	0:05:56	0:06:20	0:06:22	0:06:20	0:05:56	0:06:16
BolderBOULDER 2008	5/26/2008	Longmont	CO	F	36	0:38:29	0:05:56	0:06:09	0:06:20	0:06:16	0:06:03	0:06:20
BolderBOULDER 2008	5/26/2008	Longmont	CO	M	38	0:38:29	0:05:52	0:06:16	0:06:21	0:06:14	0:06:06	0:06:20
BolderBOULDER 2010	5/31/2010	Boulder	CO	M	18	0:38:29	0:05:56	0:06:12	0:06:23	0:06:08	0:06:04	0:06:21
BolderBOULDER 2009	5/25/2009	Englewood	CO	M	23	0:38:29	0:05:38	0:06:02	0:06:29	0:06:21	0:06:15	0:06:21
BolderBOULDER 2009	5/25/2009	Brighton	CO	M	17	0:38:29	0:05:30	0:05:54	0:06:39	0:06:25	0:06:16	0:06:21
BolderBOULDER 2013	5/27/2013	Boulder	CO	M	32	0:38:29	0:05:48	0:06:03	0:06:33	0:06:26	0:06:02	0:06:24
BolderBOULDER 2012	5/28/2012	Durango	CO	M	41	0:38:29	0:06:06	0:06:04	0:06:17	0:06:12	0:06:01	0:06:25
BolderBOULDER 2012	5/28/2012	Casper	WY	M	15	0:38:29	0:05:31	0:05:50	0:06:18	0:06:27	0:06:23	0:06:37
BolderBOULDER 2013	5/27/2013	Golden	CO	M	39	0:38:30	0:06:12	0:06:13	0:06:23	0:06:12	0:06:03	0:06:07
BolderBOULDER 2011	5/30/2011	Boulder	CO	M	32	0:38:30	0:06:05	0:06:14	0:06:25	0:06:16	0:06:05	0:06:10
BolderBOULDER 2013	5/27/2013	Denver	CO	M	36	0:38:30	0:06:14	0:06:12	0:06:18	0:06:12	0:06:04	0:06:11
BolderBOULDER 2012	5/28/2012	Littleton	CO	M	45	0:38:30	0:06:04	0:06:11	0:06:21	0:06:17	0:06:04	0:06:13
BolderBOULDER 2009	5/25/2009	Boulder	CO	F	21	0:38:30	0:05:53	0:06:11	0:06:24	0:06:17	0:06:09	0:06:14
BolderBOULDER 2013	5/27/2013	Boulder	CO	M	40	0:38:30	0:06:04	0:06:13	0:06:19	0:06:15	0:06:01	0:06:15
BolderBOULDER 2011	5/30/2011	Lakewood	CO	M	18	0:38:30	0:06:10	0:06:00	0:06:18	0:06:15	0:06:07	0:06:20
BolderBOULDER 2008	5/26/2008	Niwot	CO	M	39	0:38:30	0:05:47	0:06:09	0:06:11	0:06:15	0:06:08	0:06:30
BolderBOULDER 2012	5/28/2012	Golden	CO	M	31	0:38:31	0:06:06	0:06:08	0:06:21	0:06:19	0:06:10	0:06:03
BolderBOULDER 2010	5/31/2010	Cardiff	CA	M	38	0:38:31	0:05:58	0:06:12	0:06:24	0:06:12	0:06:08	0:06:11
BolderBOULDER 2011	5/30/2011	Boulder	CO	M	31	0:38:31	0:06:02	0:06:15	0:06:21	0:06:14	0:06:07	0:06:14
BolderBOULDER 2010	5/31/2010	Boulder	CO	M	34	0:38:31	0:06:03	0:06:17	0:06:25	0:06:14	0:06:06	0:06:15
BolderBOULDER 2012	5/28/2012	Broomfield	CO	F	29	0:38:31	0:05:58	0:06:09	0:06:26	0:06:16	0:06:07	0:06:15
BolderBOULDER 2009	5/25/2009	Westminster	CO	M	25	0:38:31	0:06:06	0:06:17	0:06:17	0:06:12	0:06:03	0:06:17
BolderBOULDER 2009	5/25/2009	Boulder	CO	M	34	0:38:31	0:05:53	0:06:05	0:06:21	0:06:21	0:06:07	0:06:17
BolderBOULDER 2010	5/31/2010	Aurora	CO	M	51	0:38:31	0:05:49	0:06:16	0:06:27	0:06:16	0:06:05	0:06:18
BolderBOULDER 2011	5/30/2011	Riverton	WY	M	38	0:38:31	0:06:00	0:06:10	0:06:22	0:06:15	0:06:05	0:06:20
BolderBOULDER 2009	5/25/2009	Boulder	CO	M	43	0:38:31	0:05:50	0:06:01	0:06:25	0:06:18	0:06:12	0:06:21
BolderBOULDER 2012	5/28/2012	Erie	CO	M	17	0:38:31	0:05:54	0:05:55	0:06:15	0:06:20	0:06:19	0:06:28
BolderBOULDER 2009	5/25/2009	Colorado Springs	CO	M	18	0:38:32	0:06:12	0:06:26	0:06:27	0:06:08	0:05:56	0:06:08
BolderBOULDER 2011	5/30/2011	Phoenix	AZ	M	35	0:38:32	0:06:05	0:06:12	0:06:23	0:06:17	0:06:04	0:06:10
BolderBOULDER 2009	5/25/2009	LITTLETON	CO	M	37	0:38:32	0:06:05	0:06:12	0:06:20	0:06:13	0:06:08	0:06:15
BolderBOULDER 2013	5/27/2013	Johnstown	CO	M	34	0:38:32	0:05:58	0:06:09	0:06:23	0:06:17	0:06:08	0:06:19
BolderBOULDER 2012	5/28/2012	Boulder	CO	F	37	0:38:32	0:05:58	0:06:08	0:06:24	0:06:17	0:06:03	0:06:20
BolderBOULDER 2012	5/28/2012	Centennial	CO	M	19	0:38:32	0:05:44	0:06:06	0:06:27	0:06:30	0:06:16	0:06:21
BolderBOULDER 2013	5/27/2013	Denver	CO	M	19	0:38:32	0:06:01	0:06:13	0:06:22	0:06:18	0:06:01	0:06:22
BolderBOULDER 2012	5/28/2012	Monument	CO	M	25	0:38:32	0:05:27	0:05:53	0:06:20	0:06:32	0:06:27	0:06:29
BolderBOULDER 2011	5/30/2011	Parker	CO	M	17	0:38:32	0:05:27	0:06:01	0:06:31	0:06:23	0:06:16	0:06:31
BolderBOULDER 2013	5/27/2013	Parker	CO	M	16	0:38:33	0:05:53	0:06:11	0:06:41	0:06:37	0:06:15	0:05:50
BolderBOULDER 2012	5/28/2012	Denver	CO	M	27	0:38:33	0:06:04	0:06:18	0:06:34	0:06:19	0:05:59	0:06:04
BolderBOULDER 2008	5/26/2008	Louisville	CO	M	36	0:38:33	0:06:01	0:06:15	0:06:20	0:06:15	0:06:04	0:06:15
BolderBOULDER 2013	5/27/2013	Boulder	CO	M	34	0:38:33	0:06:11	0:06:04	0:06:17	0:06:17	0:06:05	0:06:17
BolderBOULDER 2009	5/25/2009	Longmont	CO	M	35	0:38:33	0:05:42	0:06:17	0:06:27	0:06:18	0:06:08	0:06:17
BolderBOULDER 2008	5/26/2008	Kearney	NE	M	21	0:38:33	0:05:44	0:06:10	0:06:24	0:06:20	0:06:04	0:06:23
BolderBOULDER 2008	5/26/2008	Houston	TX	M	24	0:38:33	0:05:37	0:06:03	0:06:25	0:06:27	0:06:07	0:06:34
BolderBOULDER 2008	5/26/2008	Boulder	CO	M	27	0:38:34	0:06:16	0:06:31	0:06:27	0:06:09	0:05:47	0:05:59
BolderBOULDER 2013	5/27/2013	Lincoln	NE	M	28	0:38:34	0:06:04	0:06:03	0:06:23	0:06:21	0:06:11	0:06:11
BolderBOULDER 2008	5/26/2008	Boulder	CO	F	42	0:38:34	0:05:59	0:06:13	0:06:22	0:06:15	0:06:01	0:06:18
BolderBOULDER 2008	5/26/2008	Loveland	CO	M	35	0:38:34	0:05:46	0:06:16	0:06:27	0:06:25	0:06:05	0:06:20
BolderBOULDER 2008	5/26/2008	Boulder	CO	F	45	0:38:34	0:05:53	0:06:14	0:06:22	0:06:17	0:06:02	0:06:21
BolderBOULDER 2009	5/25/2009	Centennial	CO	M	18	0:38:34	0:05:46	0:06:13	0:06:22	0:06:21	0:06:12	0:06:25
BolderBOULDER 2009	5/25/2009	Byers	CO	M	42	0:38:34	0:05:46	0:06:02	0:06:19	0:06:20	0:06:14	0:06:27
BolderBOULDER 2011	5/30/2011	Louisville	CO	M	15	0:38:35	0:06:14	0:06:23	0:06:39	0:06:31	0:05:42	0:05:57
BolderBOULDER 2009	5/25/2009	Pueblo West	CO	M	18	0:38:35	0:06:02	0:06:21	0:06:27	0:06:17	0:06:09	0:06:03
BolderBOULDER 2010	5/31/2010	Gering	NE	M	18	0:38:35	0:06:05	0:06:26	0:06:25	0:06:15	0:06:03	0:06:06
BolderBOULDER 2012	5/28/2012	Louisville	CO	M	48	0:38:35	0:06:11	0:06:18	0:06:24	0:06:14	0:06:00	0:06:08
BolderBOULDER 2012	5/28/2012	Highlands Ranch	CO	M	18	0:38:35	0:05:50	0:06:11	0:06:34	0:06:26	0:06:08	0:06:09
BolderBOULDER 2010	5/31/2010	Denver	CO	M	38	0:38:35	0:06:14	0:06:19	0:06:19	0:06:07	0:06:04	0:06:13
BolderBOULDER 2011	5/30/2011	Denver	CO	M	28	0:38:35	0:05:44	0:06:12	0:06:32	0:06:24	0:06:10	0:06:13
BolderBOULDER 2011	5/30/2011	colorado springs	CO	M	14	0:38:35	0:05:52	0:06:10	0:06:26	0:06:23	0:06:09	0:06:14
BolderBOULDER 2009	5/25/2009	Peyton	CO	M	20	0:38:35	0:05:55	0:06:13	0:06:28	0:06:19	0:06:05	0:06:16
BolderBOULDER 2013	5/27/2013	Evergreen	CO	M	45	0:38:35	0:06:01	0:06:12	0:06:21	0:06:18	0:06:03	0:06:17
BolderBOULDER 2008	5/26/2008	Longmont	CO	M	53	0:38:35	0:05:54	0:06:20	0:06:24	0:06:16	0:05:59	0:06:19
BolderBOULDER 2009	5/25/2009	Colorado Springs	CO	M	46	0:38:35	0:05:50	0:06:16	0:06:26	0:06:17	0:06:03	0:06:21
BolderBOULDER 2010	5/31/2010	Westminster	CO	M	47	0:38:35	0:05:57	0:06:09	0:06:25	0:06:12	0:06:05	0:06:22
BolderBOULDER 2013	5/27/2013	Baltimore	MD	M	28	0:38:35	0:05:57	0:06:04	0:06:20	0:06:15	0:06:04	0:06:26
BolderBOULDER 2010	5/31/2010	Lakewood	CO	M	20	0:38:35	0:05:38	0:06:02	0:06:28	0:06:20	0:06:13	0:06:26
BolderBOULDER 2010	5/31/2010	Lakewood	CO	M	30	0:38:36	0:06:11	0:06:17	0:06:24	0:06:12	0:06:11	0:06:11
BolderBOULDER 2010	5/31/2010	Manitou Springs	CO	M	25	0:38:36	0:06:04	0:06:15	0:06:21	0:06:13	0:06:06	0:06:13
BolderBOULDER 2012	5/28/2012	Denver	CO	M	32	0:38:36	0:06:02	0:06:03	0:06:22	0:06:17	0:06:15	0:06:16
BolderBOULDER 2009	5/25/2009	Boulder	CO	M	33	0:38:36	0:05:52	0:06:03	0:06:24	0:06:20	0:06:13	0:06:20
BolderBOULDER 2012	5/28/2012	colorado springs	CO	M	22	0:38:36	0:05:31	0:06:02	0:06:28	0:06:27	0:06:17	0:06:23
BolderBOULDER 2013	5/27/2013	Lafayette	CO	M	44	0:38:37	0:06:26	0:06:14	0:06:22	0:06:13	0:05:59	0:06:08
BolderBOULDER 2013	5/27/2013	Casper	WY	M	17	0:38:37	0:05:51	0:06:02	0:06:37	0:06:38	0:06:06	0:06:10
BolderBOULDER 2013	5/27/2013	Pine Bluffs	WY	M	16	0:38:37	0:06:00	0:06:19	0:06:23	0:06:21	0:06:03	0:06:13
BolderBOULDER 2013	5/27/2013	Austin	TX	M	26	0:38:37	0:06:12	0:06:09	0:06:24	0:06:21	0:06:03	0:06:14
BolderBOULDER 2013	5/27/2013	Vail	CO	F	32	0:38:37	0:05:54	0:06:13	0:06:31	0:06:21	0:06:03	0:06:18
BolderBOULDER 2012	5/28/2012	Fort Collins	CO	M	29	0:38:37	0:05:37	0:06:11	0:06:36	0:06:28	0:06:14	0:06:18
BolderBOULDER 2011	5/30/2011	Denver	CO	F	29	0:38:37	0:05:45	0:06:08	0:06:31	0:06:21	0:06:06	0:06:20
BolderBOULDER 2009	5/25/2009	Boulder	CO	M	44	0:38:37	0:06:01	0:06:09	0:06:18	0:06:17	0:06:10	0:06:20
BolderBOULDER 2009	5/25/2009	Colorado Springs	CO	M	36	0:38:37	0:05:49	0:06:10	0:06:21	0:06:17	0:06:08	0:06:22
BolderBOULDER 2011	5/30/2011	Boulder	CO	M	37	0:38:37	0:06:07	0:06:05	0:06:18	0:06:13	0:06:07	0:06:23
BolderBOULDER 2012	5/28/2012	Westminster	CO	M	28	0:38:37	0:05:59	0:06:12	0:06:22	0:06:16	0:06:06	0:06:25
BolderBOULDER 2008	5/26/2008	Old Bridge	NJ	M	20	0:38:37	0:05:47	0:06:14	0:06:23	0:06:22	0:06:07	0:06:28
BolderBOULDER 2010	5/31/2010	BOulder	CO	M	26	0:38:37	0:05:48	0:06:12	0:06:21	0:06:12	0:06:10	0:06:28
BolderBOULDER 2012	5/28/2012	Lakewood	CO	M	30	0:38:38	0:05:52	0:06:39	0:05:46	0:08:03	0:05:22	0:05:39
BolderBOULDER 2010	5/31/2010	Houston	TX	M	34	0:38:38	0:05:52	0:06:16	0:06:28	0:06:20	0:06:06	0:06:13
BolderBOULDER 2012	5/28/2012	Niwot	CO	M	52	0:38:38	0:06:10	0:06:08	0:06:24	0:06:16	0:06:09	0:06:13
BolderBOULDER 2008	5/26/2008	Denver	CO	F	50	0:38:38	0:05:57	0:06:20	0:06:26	0:06:18	0:06:02	0:06:15
BolderBOULDER 2012	5/28/2012	Antonito	CO	M	15	0:38:38	0:05:56	0:06:02	0:06:26	0:06:26	0:06:15	0:06:15
BolderBOULDER 2013	5/27/2013	San Diego	CA	F	34	0:38:38	0:05:59	0:06:12	0:06:29	0:06:17	0:06:01	0:06:17
BolderBOULDER 2010	5/31/2010	Superior	CO	M	38	0:38:38	0:06:17	0:06:08	0:06:21	0:06:10	0:06:01	0:06:18
BolderBOULDER 2013	5/27/2013	Highlands Ranch	CO	M	17	0:38:38	0:06:09	0:06:07	0:06:19	0:06:19	0:06:07	0:06:19
BolderBOULDER 2009	5/25/2009	Lakewood	CO	F	26	0:38:38	0:05:57	0:06:12	0:06:25	0:06:15	0:06:08	0:06:20
BolderBOULDER 2013	5/27/2013	Centennial	CO	M	49	0:38:38	0:06:06	0:06:03	0:06:23	0:06:19	0:06:04	0:06:21
BolderBOULDER 2010	5/31/2010	Boulder	CO	M	43	0:38:38	0:06:01	0:06:12	0:06:42	0:05:58	0:06:03	0:06:23
BolderBOULDER 2009	5/25/2009	Castle Rock	CO	M	44	0:38:38	0:05:50	0:06:10	0:06:20	0:06:19	0:06:11	0:06:26
BolderBOULDER 2012	5/28/2012	Firestone	CO	M	16	0:38:38	0:05:39	0:06:01	0:06:29	0:06:29	0:06:13	0:06:27
BolderBOULDER 2009	5/25/2009	Arvada	CO	M	17	0:38:38	0:05:01	0:05:43	0:06:09	0:06:25	0:06:48	0:06:58
BolderBOULDER 2009	5/25/2009	Golden	CO	M	26	0:38:39	0:05:54	0:06:20	0:06:33	0:06:17	0:06:05	0:06:11
BolderBOULDER 2011	5/30/2011	Lyons	CO	M	15	0:38:39	0:06:15	0:06:09	0:06:21	0:06:18	0:06:11	0:06:13
BolderBOULDER 2008	5/26/2008	Erie	CO	M	45	0:38:39	0:06:04	0:06:17	0:06:20	0:06:14	0:06:01	0:06:14
BolderBOULDER 2010	5/31/2010	Louisville	CO	M	47	0:38:39	0:06:15	0:06:15	0:06:21	0:06:09	0:06:02	0:06:14
BolderBOULDER 2012	5/28/2012	Lafayette	CO	M	35	0:38:39	0:06:13	0:06:12	0:06:23	0:06:14	0:06:04	0:06:16
BolderBOULDER 2008	5/26/2008	Laramie	WY	M	22	0:38:39	0:06:04	0:06:14	0:06:16	0:06:15	0:06:08	0:06:23
BolderBOULDER 2012	5/28/2012	Fruita	CO	M	17	0:38:39	0:05:45	0:06:05	0:06:29	0:06:26	0:06:08	0:06:25
BolderBOULDER 2011	5/30/2011	Boulder	CO	M	26	0:38:39	0:05:49	0:06:07	0:06:25	0:06:19	0:06:10	0:06:26
BolderBOULDER 2012	5/28/2012	Cedar Rapids	IA	M	44	0:38:39	0:05:42	0:06:06	0:06:28	0:06:16	0:06:10	0:06:32
BolderBOULDER 2009	5/25/2009	Denver	CO	M	25	0:38:39	0:05:43	0:06:02	0:06:21	0:06:24	0:06:20	0:06:32
BolderBOULDER 2010	5/31/2010	Denver	CO	M	13	0:38:39	0:05:40	0:06:06	0:06:12	0:06:25	0:06:20	0:06:34
BolderBOULDER 2012	5/28/2012	Denver	CO	M	35	0:38:40	0:06:14	0:06:18	0:06:27	0:06:16	0:06:04	0:06:05
BolderBOULDER 2011	5/30/2011	Cheyenne	WY	M	26	0:38:40	0:06:02	0:06:09	0:06:33	0:06:19	0:06:00	0:06:15
BolderBOULDER 2013	5/27/2013	Denver	CO	M	33	0:38:40	0:05:56	0:06:14	0:06:17	0:06:21	0:06:13	0:06:19
BolderBOULDER 2012	5/28/2012	Boulder	CO	M	48	0:38:40	0:06:06	0:06:12	0:06:17	0:06:13	0:06:06	0:06:21
BolderBOULDER 2009	5/25/2009	Boulder	CO	M	20	0:38:40	0:05:54	0:06:06	0:06:21	0:06:16	0:06:17	0:06:22
BolderBOULDER 2012	5/28/2012	Boulder	CO	F	23	0:38:40	0:05:44	0:05:59	0:06:29	0:06:25	0:06:12	0:06:25
BolderBOULDER 2011	5/30/2011	Louisville	CO	M	44	0:38:40	0:06:05	0:06:11	0:06:15	0:06:11	0:06:11	0:06:26
BolderBOULDER 2013	5/27/2013	Westminster	CO	M	29	0:38:40	0:05:53	0:06:07	0:06:23	0:06:19	0:06:07	0:06:29
BolderBOULDER 2011	5/30/2011	Colorado Springs	CO	M	24	0:38:40	0:05:37	0:06:05	0:06:27	0:06:25	0:06:18	0:06:29
BolderBOULDER 2012	5/28/2012	Longmont	CO	M	15	0:38:41	0:06:25	0:06:25	0:06:17	0:06:13	0:06:01	0:06:04
BolderBOULDER 2009	5/25/2009	Muncie	IN	M	32	0:38:41	0:06:09	0:06:20	0:06:20	0:06:15	0:05:57	0:06:05
BolderBOULDER 2013	5/27/2013	Centennial	CO	M	39	0:38:41	0:06:18	0:06:21	0:06:24	0:06:13	0:06:07	0:06:05
BolderBOULDER 2012	5/28/2012	Highlands Ranch	CO	M	41	0:38:41	0:06:05	0:06:10	0:06:28	0:06:20	0:06:08	0:06:12
BolderBOULDER 2012	5/28/2012	Smyrna	GA	M	36	0:38:41	0:06:08	0:06:11	0:06:26	0:06:15	0:06:10	0:06:13
BolderBOULDER 2008	5/26/2008	Fort Lupton	CO	M	19	0:38:41	0:05:45	0:06:16	0:06:31	0:06:32	0:06:02	0:06:14
BolderBOULDER 2012	5/28/2012	Boulder	CO	M	39	0:38:41	0:06:04	0:06:14	0:06:24	0:06:15	0:06:05	0:06:14
BolderBOULDER 2009	5/25/2009	New York	NY	M	33	0:38:41	0:06:00	0:06:13	0:06:23	0:06:15	0:06:05	0:06:15
BolderBOULDER 2009	5/25/2009	Superior	CO	M	37	0:38:41	0:06:05	0:06:11	0:06:24	0:06:20	0:06:06	0:06:15
BolderBOULDER 2011	5/30/2011	Littleton	CO	M	24	0:38:41	0:06:03	0:06:08	0:06:25	0:06:22	0:06:09	0:06:18
BolderBOULDER 2010	5/31/2010	Colorado Springs	CO	F	22	0:38:41	0:05:45	0:06:08	0:06:27	0:06:24	0:06:12	0:06:21
BolderBOULDER 2008	5/26/2008	Golden	CO	M	15	0:38:41	0:05:49	0:06:21	0:06:26	0:06:16	0:06:06	0:06:22
BolderBOULDER 2010	5/31/2010	Fort Collins	CO	M	15	0:38:41	0:05:25	0:06:10	0:06:31	0:06:36	0:06:17	0:06:22
BolderBOULDER 2011	5/30/2011	Boulder	CO	M	35	0:38:41	0:06:01	0:06:12	0:06:20	0:06:15	0:06:09	0:06:23
BolderBOULDER 2008	5/26/2008	Boulder	CO	M	35	0:38:41	0:05:53	0:06:20	0:06:18	0:06:15	0:06:08	0:06:26
BolderBOULDER 2009	5/25/2009	Fort Collins	CO	M	34	0:38:42	0:06:06	0:06:13	0:06:19	0:06:11	0:06:09	0:06:13
BolderBOULDER 2013	5/27/2013	Westminster	CO	M	37	0:38:42	0:06:02	0:06:12	0:06:22	0:06:16	0:06:11	0:06:14
BolderBOULDER 2010	5/31/2010	Colorado Springs	CO	M	18	0:38:42	0:05:51	0:06:10	0:06:21	0:06:18	0:06:15	0:06:21
BolderBOULDER 2012	5/28/2012	Buffalo	WY	M	15	0:38:42	0:06:03	0:06:06	0:06:31	0:06:25	0:06:01	0:06:22
BolderBOULDER 2012	5/28/2012	Laramie	WY	M	30	0:38:42	0:06:14	0:06:05	0:06:15	0:06:15	0:06:04	0:06:26
BolderBOULDER 2011	5/30/2011	San Luis Obispo	CA	F	33	0:38:42	0:05:45	0:06:06	0:06:23	0:06:26	0:06:15	0:06:27
BolderBOULDER 2011	5/30/2011	Alamosa	CO	M	18	0:38:43	0:06:31	0:06:33	0:06:23	0:06:11	0:05:57	0:05:59
BolderBOULDER 2009	5/25/2009	Colorado Springs	CO	M	17	0:38:43	0:06:04	0:06:22	0:06:24	0:06:19	0:06:08	0:06:07
BolderBOULDER 2009	5/25/2009	Boulder	CO	F	35	0:38:43	0:06:01	0:06:19	0:06:23	0:06:14	0:06:05	0:06:13
BolderBOULDER 2011	5/30/2011	Broomfield	CO	M	36	0:38:43	0:06:09	0:06:11	0:06:25	0:06:15	0:06:09	0:06:14
BolderBOULDER 2010	5/31/2010	Colorado Springs	CO	M	46	0:38:43	0:06:19	0:06:17	0:06:18	0:06:11	0:05:58	0:06:17
BolderBOULDER 2010	5/31/2010	Aurora	CO	M	20	0:38:43	0:06:03	0:06:21	0:06:33	0:05:57	0:06:11	0:06:17
BolderBOULDER 2009	5/25/2009	Boulder	CO	M	33	0:38:43	0:06:03	0:06:11	0:06:20	0:06:16	0:06:13	0:06:20
BolderBOULDER 2013	5/27/2013	Boulder	CO	F	25	0:38:43	0:06:02	0:06:10	0:06:24	0:06:18	0:06:06	0:06:21
BolderBOULDER 2008	5/26/2008	Boulder	CO	M	29	0:38:43	0:05:43	0:06:04	0:06:17	0:06:21	0:06:17	0:06:27
BolderBOULDER 2009	5/25/2009	Engelwood	CO	M	16	0:38:43	0:05:44	0:05:58	0:06:21	0:06:18	0:06:12	0:06:28
BolderBOULDER 2013	5/27/2013	Colorado Springs	CO	M	27	0:38:43	0:06:17	0:06:09	0:06:11	0:06:09	0:06:05	0:06:29
BolderBOULDER 2009	5/25/2009	Littleton	CO	M	18	0:38:43	0:05:56	0:06:10	0:06:14	0:06:11	0:06:09	0:06:41
BolderBOULDER 2008	5/26/2008	Denver	CO	M	23	0:38:44	0:06:01	0:06:20	0:06:28	0:06:14	0:06:00	0:06:09
BolderBOULDER 2008	5/26/2008	Gunnison	CO	F	25	0:38:44	0:06:10	0:06:26	0:06:27	0:06:16	0:05:56	0:06:12
BolderBOULDER 2012	5/28/2012	Boulder	CO	M	22	0:38:44	0:06:03	0:06:12	0:06:25	0:06:19	0:06:10	0:06:17
BolderBOULDER 2013	5/27/2013	Boulder	CO	M	45	0:38:44	0:06:09	0:06:07	0:06:26	0:06:26	0:05:59	0:06:18
BolderBOULDER 2008	5/26/2008	Longmont	CO	F	32	0:38:44	0:05:44	0:06:15	0:06:29	0:06:26	0:06:07	0:06:20
BolderBOULDER 2012	5/28/2012	Evergreen	CO	M	44	0:38:44	0:06:13	0:06:06	0:06:19	0:06:16	0:06:06	0:06:22
BolderBOULDER 2009	5/25/2009	Longmont	CO	M	30	0:38:44	0:05:45	0:06:11	0:06:26	0:06:23	0:06:16	0:06:23
BolderBOULDER 2011	5/30/2011	Boulder	CO	F	16	0:38:44	0:05:52	0:06:03	0:06:26	0:06:22	0:06:15	0:06:24
BolderBOULDER 2013	5/27/2013	Denver	CO	M	42	0:38:44	0:05:34	0:06:12	0:06:27	0:06:24	0:06:14	0:06:31
BolderBOULDER 2010	5/31/2010	Hulett	WY	M	16	0:38:45	0:05:58	0:06:21	0:06:31	0:06:25	0:06:15	0:05:57
BolderBOULDER 2011	5/30/2011	Scottsbluff	NE	M	15	0:38:45	0:05:57	0:06:11	0:06:31	0:06:27	0:06:17	0:06:04
BolderBOULDER 2008	5/26/2008	colorado springs	CO	M	26	0:38:45	0:06:10	0:06:27	0:06:29	0:06:14	0:05:56	0:06:09
BolderBOULDER 2013	5/27/2013	Kearney	NE	M	28	0:38:45	0:06:04	0:06:04	0:06:14	0:06:14	0:06:17	0:06:10
BolderBOULDER 2010	5/31/2010	Parker	CO	M	39	0:38:45	0:06:11	0:06:17	0:06:26	0:06:13	0:06:01	0:06:13
BolderBOULDER 2009	5/25/2009	Los Lunas	NM	M	56	0:38:45	0:06:01	0:06:10	0:06:23	0:06:17	0:06:04	0:06:17
BolderBOULDER 2009	5/25/2009	Wiggins	CO	M	18	0:38:45	0:05:44	0:06:14	0:06:18	0:06:31	0:06:20	0:06:23
BolderBOULDER 2012	5/28/2012	Boulder	CO	M	39	0:38:45	0:06:06	0:06:10	0:06:24	0:06:18	0:05:59	0:06:24
BolderBOULDER 2008	5/26/2008	castlerock	CO	F	33	0:38:45	0:05:42	0:06:13	0:06:23	0:06:24	0:06:11	0:06:28
BolderBOULDER 2013	5/27/2013	Louisville	CO	M	17	0:38:45	0:05:53	0:05:49	0:06:19	0:06:28	0:06:14	0:06:37
BolderBOULDER 2010	5/31/2010	Lafayette	CO	M	41	0:38:46	0:06:17	0:06:11	0:06:22	0:06:13	0:06:08	0:06:13
BolderBOULDER 2012	5/28/2012	Pueblo	CO	M	16	0:38:46	0:05:52	0:06:07	0:06:34	0:06:27	0:06:13	0:06:14
BolderBOULDER 2010	5/31/2010	Schenectady	NY	M	25	0:38:46	0:06:07	0:06:09	0:06:21	0:06:17	0:06:08	0:06:15
BolderBOULDER 2013	5/27/2013	Denver	CO	M	32	0:38:46	0:06:08	0:06:09	0:06:21	0:06:19	0:06:14	0:06:15
BolderBOULDER 2012	5/28/2012	Boulder	CO	M	51	0:38:46	0:06:13	0:06:14	0:06:26	0:06:15	0:05:58	0:06:16
BolderBOULDER 2009	5/25/2009	Colorado Springs	CO	M	16	0:38:46	0:06:12	0:06:26	0:06:27	0:06:08	0:06:00	0:06:16
BolderBOULDER 2008	5/26/2008	Colorado Springs	CO	F	30	0:38:46	0:05:54	0:06:23	0:06:25	0:06:19	0:06:02	0:06:20
BolderBOULDER 2013	5/27/2013	Cheyenne	WY	M	31	0:38:46	0:05:57	0:06:14	0:06:27	0:06:21	0:06:09	0:06:21
BolderBOULDER 2013	5/27/2013	Boulder	CO	M	51	0:38:46	0:06:05	0:06:10	0:06:22	0:06:17	0:06:02	0:06:29
BolderBOULDER 2011	5/30/2011	Denver	CO	M	43	0:38:46	0:05:51	0:06:04	0:06:20	0:06:20	0:06:21	0:06:29
BolderBOULDER 2012	5/28/2012	Denver	CO	M	26	0:38:47	0:06:13	0:06:07	0:06:31	0:06:23	0:06:10	0:06:06
BolderBOULDER 2010	5/31/2010	Greeley	CO	M	32	0:38:47	0:05:58	0:06:14	0:06:31	0:06:18	0:06:09	0:06:16
BolderBOULDER 2011	5/30/2011	LITTLETON	CO	M	39	0:38:47	0:06:00	0:06:10	0:06:25	0:06:23	0:06:16	0:06:16
BolderBOULDER 2012	5/28/2012	Boulder	CO	M	38	0:38:47	0:06:13	0:06:15	0:06:26	0:06:13	0:06:03	0:06:17
BolderBOULDER 2011	5/30/2011	Boulder	CO	M	26	0:38:47	0:06:10	0:06:15	0:06:27	0:06:17	0:06:05	0:06:18
BolderBOULDER 2012	5/28/2012	Louisville	CO	M	42	0:38:47	0:06:04	0:06:11	0:06:24	0:06:19	0:06:08	0:06:18
BolderBOULDER 2012	5/28/2012	estes park	CO	M	16	0:38:47	0:06:11	0:06:09	0:06:19	0:06:19	0:06:04	0:06:24
BolderBOULDER 2008	5/26/2008	Broomfield	CO	M	26	0:38:47	0:05:58	0:06:11	0:06:20	0:06:17	0:06:08	0:06:24
BolderBOULDER 2012	5/28/2012	Goldern	CO	M	27	0:38:47	0:06:00	0:06:06	0:06:25	0:06:18	0:06:07	0:06:27
BolderBOULDER 2008	5/26/2008	Boulder	CO	M	32	0:38:47	0:05:51	0:06:18	0:06:26	0:06:26	0:06:11	0:06:27
BolderBOULDER 2010	5/31/2010	Aurora	CO	M	33	0:38:48	0:06:20	0:06:24	0:06:33	0:06:15	0:06:01	0:05:57
BolderBOULDER 2010	5/31/2010	Westminster	CO	M	16	0:38:48	0:06:11	0:06:22	0:06:41	0:06:14	0:05:57	0:06:07
BolderBOULDER 2011	5/30/2011	Louisville	CO	M	41	0:38:48	0:06:11	0:06:12	0:06:27	0:06:18	0:06:08	0:06:11
BolderBOULDER 2013	5/27/2013	Boulder	CO	M	34	0:38:48	0:06:07	0:06:19	0:06:28	0:06:21	0:06:03	0:06:13
BolderBOULDER 2010	5/31/2010	Albuquerque	NM	M	29	0:38:48	0:05:55	0:06:10	0:06:27	0:06:18	0:06:17	0:06:14
BolderBOULDER 2009	5/25/2009	Boulder	CO	M	38	0:38:48	0:06:01	0:06:14	0:06:23	0:06:22	0:06:05	0:06:15
BolderBOULDER 2012	5/28/2012	Westminster	CO	M	43	0:38:48	0:06:02	0:06:12	0:06:23	0:06:19	0:06:13	0:06:18
BolderBOULDER 2008	5/26/2008	Boulder	CO	F	27	0:38:48	0:05:50	0:06:14	0:06:26	0:06:23	0:06:12	0:06:20
BolderBOULDER 2008	5/26/2008	Superior	CO	M	36	0:38:48	0:06:10	0:06:22	0:06:22	0:06:13	0:05:58	0:06:21
BolderBOULDER 2010	5/31/2010	Falcon	CO	M	25	0:38:48	0:05:49	0:06:13	0:06:33	0:06:17	0:06:16	0:06:21
BolderBOULDER 2011	5/30/2011	Ogden	UT	M	47	0:38:48	0:06:03	0:06:05	0:06:22	0:06:15	0:06:08	0:06:27
BolderBOULDER 2013	5/27/2013	Broomfield	CO	M	18	0:38:48	0:05:43	0:06:16	0:06:31	0:06:23	0:06:12	0:06:27
BolderBOULDER 2008	5/26/2008	STOW	OH	M	33	0:38:48	0:05:37	0:06:08	0:06:24	0:06:30	0:06:14	0:06:28
[truncated: 272,958 more rows]
